# Supplementary material for: Precise Editing of the OsPYL9 Gene by RNA-Guided Cas9 Nuclease Confers Enhanced Drought Tolerance and Grain Yield in Rice (Oryza sativa L.) by Regulating Circadian Rhythm and Abiotic Stress Responsive Proteins
Source: Int J Mol Sci. 2020 Oct 23;21(21):7854. doi: 10.3390/ijms21217854 (PMC7660227; doi:10.3390/ijms21217854)
Supplement: Supplementary file 1 [file ijms-21-07854-s001.zip › Supplementary file 2.xlsx]

## Sheet: T-TEST-DETAIL
Accession	WILD TYPE	GXU16-9-1	Fold Change	Fold Change with two Decimal point	log2FC	P-value	Description
A0A023H7V6	0.984005	0.774005	0.786586	0.786611	-0.346323	0.0467685	CBS domain containing protein CBSCBSPB4 OS=Oryza sativa subsp. indica OX=39946 PE=2 SV=1
A0A075D0F9	0.995005	0.966005	0.970854	0.971624	-0.0426731	0.342349	Transcription initiation factor IIA subunit 2 OS=Oryza sativa subsp. indica OX=39946 GN=xa5 PE=3 SV=1
A0A088BVM0	1.041	0.869005	0.834775	0.834401	-0.260541	0.0937562	Ribulose bisphosphate carboxylase large chain (Fragment) OS=Oryza sativa subsp. indica OX=39946 GN=rbcL PE=3 SV=1
A0A0A7EQF3	1.22801	1.08001	0.879479	0.87897	-0.185278	0.157942	Cysteine proteinase inhibitor OS=Oryza sativa subsp. indica OX=39946 GN=OCI PE=2 SV=1
A0A0D3QSW1	0.300005	0.374005	1.24666	1.24801	0.318071	0.144789	Pathogenesis related protein 1 OS=Oryza sativa subsp. indica OX=39946 GN=PR1 PE=2 SV=1
A0A0E4G0P6	0.873005	0.783005	0.896908	0.896723	-0.156968	0.188224	Developmentally regulated plasma membrane polypeptide OS=Oryza sativa subsp. indica OX=39946 GN=OsDREPP2 PE=2 SV=1
A0A0M5KQ95	0.976005	0.950005	0.973361	0.973051	-0.0389534	0.348087	Acetolactate synthase OS=Oryza sativa subsp. indica OX=39946 GN=AHAS PE=3 SV=1
A0A0N7KPA9	1.083	0.778005	0.718376	0.718137	-0.477189	0.0130479	08g0157600 protein (Fragment) OS=Oryza sativa subsp. indica OX=39946 GN=OsI_35067 PE=3 SV=1
A0A0U1XN36	0.911005	1.083	1.1888	1.19001	0.249509	0.216602	ABA receptor 5 OS=Oryza sativa subsp. indica OX=39946 GN=ABAR5 PE=2 SV=1
A0A0U3C0P2	0.766005	0.607005	0.79243	0.79222	-0.335645	0.0513041	Sulfate transporter OS=Oryza sativa subsp. indica OX=39946 GN=SULTR3;3 PE=2 SV=1
A0A146F8I4	0.886005	1.017	1.14785	1.14752	0.19894	0.280736	Heading date 18 OS=Oryza sativa subsp. indica OX=39946 GN=Hd18 PE=4 SV=1
A0A165TZX1	1.09701	0.827005	0.753875	0.754296	-0.407602	0.0265861	Alba1 OS=Oryza sativa subsp. indica OX=39946 GN=Alba1 PE=2 SV=1
A0A172MA97	1.05801	0.644005	0.608698	0.608907	-0.716203	0.000629395	Chloroplast 9-cis-epoxycarotenoid dioxygenase 1 OS=Oryza sativa subsp. indica OX=39946 PE=2 SV=1
A0A173CU12	1.1	1.25001	1.13636	1.13595	0.184424	0.300708	50S ribosomal protein L16, chloroplastic OS=Oryza sativa subsp. indica OX=39946 GN=rpl16 PE=3 SV=1
A0A173CU42	0.974005	1.07001	1.09856	1.09751	0.135616	0.37207	Cytochrome b6 OS=Oryza sativa subsp. indica OX=39946 GN=petB PE=3 SV=1
A0A173CU45	0.948005	1.03401	1.09072	1.09139	0.125277	0.387878	NAD(P)H-quinone oxidoreductase subunit 5, chloroplastic OS=Oryza sativa subsp. indica OX=39946 GN=ndhF PE=3 SV=1
A0A1B4Z188	1.065	1.079	1.01315	1.01256	0.0188413	0.440942	NADH-ubiquinone oxidoreductase chain 5 OS=Oryza sativa subsp. indica OX=39946 GN=nad5 PE=3 SV=1
A0A1D9CEX0	0.955005	1.017	1.06492	1.06476	0.0907466	0.441883	Chloroplast ferredoxin-dependent glutamate synthase OS=Oryza sativa subsp. indica OX=39946 PE=2 SV=1
A0A1V1GZV2	0.968005	0.769005	0.794423	0.794783	-0.332022	0.052921	Putative esterase OS=Oryza sativa subsp. indica OX=39946 GN=K0219D02.24 PE=4 SV=1
A0A1V1H151	1.067	1.24601	1.16776	1.16866	0.223743	0.248172	Putative R3H domain protein OS=Oryza sativa subsp. indica OX=39946 GN=K0219D02.9 PE=4 SV=1
A0A2H4C477	0.763005	0.698005	0.914811	0.915385	-0.128455	0.222102	Superoxide dismutase [Cu-Zn] OS=Oryza sativa subsp. indica OX=39946 PE=2 SV=1
A0JJZ6	0.965005	1.075	1.11399	1.11381	0.155735	0.341944	Inositol-tetrakisphosphate 1-kinase 5 OS=Oryza sativa subsp. indica OX=39946 GN=ITPK5 PE=3 SV=1
A0MLU6	0.931005	0.961005	1.03222	1.03262	0.045755	0.485669	Eukaryotic translation initiation factor 3 subunit E OS=Oryza sativa subsp. indica OX=39946 GN=OsI_25391 PE=3 SV=1
A0N0C1	0.856005	2.89601	3.38316	3.38374	1.75837	3.89e-12	Pathogenesis-related protein PR1a OS=Oryza sativa subsp. indica OX=39946 GN=Pr1a PE=2 SV=1
A0N0C2	1.045	2.28401	2.18564	2.1871	1.12806	8.1e-06	Pathogenesis-related protein PR1b OS=Oryza sativa subsp. indica OX=39946 GN=Pr1b PE=2 SV=1
A0PFY0	0.765005	0.563005	0.735949	0.735666	-0.442321	0.0188157	Putative epoxide hydrolase OS=Oryza sativa subsp. indica OX=39946 GN=Eui2t PE=4 SV=1
A0PIZ3	0.930005	3.117	3.3516	3.35405	1.74485	5.67e-12	RVDE1 (Fragment) OS=Oryza sativa subsp. indica OX=39946 PE=4 SV=1
A0PJ32	1.019	0.930005	0.91266	0.912875	-0.131851	0.217894	ATP8 OS=Oryza sativa subsp. indica OX=39946 GN=atp8 PE=2 SV=1
A1XBB7	0.927005	1.126	1.21467	1.21509	0.280564	0.181827	Protein IN2-1 homolog B OS=Oryza sativa subsp. indica OX=39946 GN=GSTZ5 PE=1 SV=1
A1XFD1	1.067	2.121	1.98781	1.98865	0.991181	8.43e-05	AF-4 domain containing protein-like protein OS=Oryza sativa subsp. indica OX=39946 GN=Pi2_C101A51.3 PE=4 SV=1
A1XFD5	0.637005	1.003	1.57456	1.57618	0.654952	0.00793666	NBS-LRR type R protein, Nbs2-Pi2 OS=Oryza sativa subsp. indica OX=39946 GN=Pi2_C101A51.7 PE=4 SV=1
A2WJL4	1.073	1.04001	0.969245	0.969319	-0.0450663	0.338677	Uncharacterized protein OS=Oryza sativa subsp. indica OX=39946 GN=OsI_00008 PE=3 SV=1
A2WJM1	0.948005	0.967005	1.02004	1.01969	0.0286287	0.45715	Uncharacterized protein OS=Oryza sativa subsp. indica OX=39946 GN=OsI_00016 PE=4 SV=1
A2WJM6	1.067	0.885005	0.829429	0.829694	-0.269809	0.0874272	Uncharacterized protein OS=Oryza sativa subsp. indica OX=39946 GN=OsI_00021 PE=4 SV=1
A2WJN0	1.09301	0.747005	0.683442	0.68363	-0.54911	0.00577139	Uncharacterized protein OS=Oryza sativa subsp. indica OX=39946 GN=OsI_00026 PE=4 SV=1
A2WJP2	1.03601	1.26001	1.21622	1.21542	0.282398	0.179889	Uncharacterized protein OS=Oryza sativa subsp. indica OX=39946 GN=OsI_00040 PE=4 SV=1
A2WJQ6	0.745005	1.25801	1.68859	1.68908	0.755816	0.00242495	Uncharacterized protein OS=Oryza sativa subsp. indica OX=39946 GN=OsI_00053 PE=4 SV=1
A2WJQ7	1.02401	1.29401	1.26367	1.26429	0.33762	0.127657	Uncharacterized protein OS=Oryza sativa subsp. indica OX=39946 GN=OsI_00054 PE=4 SV=1
A2WJQ8	0.883005	1.172	1.32729	1.32854	0.408485	0.0774983	Uncharacterized protein OS=Oryza sativa subsp. indica OX=39946 GN=OsI_00055 PE=4 SV=1
A2WJR2	0.970005	0.834005	0.859795	0.860056	-0.217936	0.127217	Uncharacterized protein OS=Oryza sativa subsp. indica OX=39946 GN=OsI_00059 PE=3 SV=1
A2WJR3	0.987005	1.231	1.24721	1.2469	0.318707	0.144211	Uncharacterized protein OS=Oryza sativa subsp. indica OX=39946 GN=OsI_00060 PE=4 SV=1
A2WJR6	0.954005	0.834005	0.874214	0.874291	-0.193941	0.149353	Uncharacterized protein OS=Oryza sativa subsp. indica OX=39946 GN=OsI_00064 PE=4 SV=1
A2WJS5	1.00001	1.05401	1.054	1.05361	0.0758745	0.465544	Uncharacterized protein OS=Oryza sativa subsp. indica OX=39946 GN=OsI_00074 PE=4 SV=1
A2WJS6	0.918005	1.083	1.17974	1.17895	0.238466	0.229839	Uncharacterized protein OS=Oryza sativa subsp. indica OX=39946 GN=OsI_00075 PE=4 SV=1
A2WJU9	1.015	0.919005	0.905419	0.905081	-0.143342	0.203998	Peptidyl-prolyl cis-trans isomerase OS=Oryza sativa subsp. indica OX=39946 GN=OsI_00098 PE=3 SV=1
A2WJV1	0.893005	0.848005	0.949608	0.95005	-0.0745955	0.294711	Uncharacterized protein OS=Oryza sativa subsp. indica OX=39946 GN=OsI_00100 PE=4 SV=1
A2WK16	1.043	1.39101	1.33365	1.33333	0.415382	0.073558	Uncharacterized protein OS=Oryza sativa subsp. indica OX=39946 GN=OsI_00165 PE=4 SV=1
A2WK17	0.864005	0.888005	1.02778	1.0276	0.0395281	0.475283	Uncharacterized protein OS=Oryza sativa subsp. indica OX=39946 GN=OsI_00166 PE=4 SV=1
A2WK21	1.10701	1.087	0.981933	0.982375	-0.0263032	0.367855	Protein-lysine N-methyltransferase OsI_00171 OS=Oryza sativa subsp. indica OX=39946 GN=OsI_00171 PE=3 SV=1
A2WK45	1.158	0.863005	0.745252	0.745586	-0.424201	0.0225889	Uncharacterized protein OS=Oryza sativa subsp. indica OX=39946 GN=OsI_00194 PE=3 SV=1
A2WK47	0.987005	1.58001	1.60081	1.60129	0.6788	0.0060782	Uncharacterized protein OS=Oryza sativa subsp. indica OX=39946 GN=OsI_00196 PE=3 SV=1
A2WK48	1.051	1.57601	1.49952	1.4995	0.584503	0.0166307	Uncharacterized protein OS=Oryza sativa subsp. indica OX=39946 GN=OsI_00197 PE=3 SV=1
A2WK53	1.126	1.31601	1.16874	1.1697	0.224952	0.246638	Uncharacterized protein OS=Oryza sativa subsp. indica OX=39946 GN=OsI_00202 PE=3 SV=1
A2WK77	0.859005	0.958005	1.11525	1.11474	0.157367	0.339542	Uncharacterized protein OS=Oryza sativa subsp. indica OX=39946 GN=OsI_00226 PE=3 SV=1
A2WKA8	0.895005	0.850005	0.949721	0.949858	-0.0744244	0.294958	Uncharacterized protein OS=Oryza sativa subsp. indica OX=39946 GN=OsI_00258 PE=3 SV=1
A2WKD1	0.815005	1.00201	1.22945	1.23005	0.298009	0.163919	Uncharacterized protein OS=Oryza sativa subsp. indica OX=39946 GN=OsI_00281 PE=4 SV=1
A2WKG1	1.09701	1.217	1.10939	1.10906	0.149765	0.35079	Uncharacterized protein OS=Oryza sativa subsp. indica OX=39946 GN=OsI_00311 PE=4 SV=1
A2WKG2	0.916005	0.758005	0.827512	0.827381	-0.273148	0.0852272	Reticulon-like protein OS=Oryza sativa subsp. indica OX=39946 GN=OsI_00312 PE=4 SV=1
A2WKG3	1.04001	1.081	1.03942	1.03887	0.0557827	0.497688	Uncharacterized protein OS=Oryza sativa subsp. indica OX=39946 GN=OsI_00313 PE=4 SV=1
A2WKH0	0.996005	1.013	1.01707	1.01753	0.0244164	0.450164	Uncharacterized protein OS=Oryza sativa subsp. indica OX=39946 GN=OsI_00322 PE=3 SV=1
A2WKH8	0.964005	1.043	1.08195	1.08144	0.113634	0.405902	Uncharacterized protein OS=Oryza sativa subsp. indica OX=39946 GN=OsI_00329 PE=3 SV=1
A2WKJ0	0.968005	0.893005	0.922521	0.922664	-0.116346	0.237481	Uncharacterized protein OS=Oryza sativa subsp. indica OX=39946 GN=OsI_00342 PE=4 SV=1
A2WKJ2	0.960005	1.19301	1.24271	1.24276	0.313486	0.149025	Uncharacterized protein OS=Oryza sativa subsp. indica OX=39946 GN=OsI_00345 PE=3 SV=1
A2WKJ8	1.04401	1.13501	1.08716	1.08719	0.12057	0.395137	Uncharacterized protein OS=Oryza sativa subsp. indica OX=39946 GN=OsI_00351 PE=4 SV=1
A2WKK2	0.965005	1.15101	1.19275	1.19273	0.254286	0.211016	Uncharacterized protein OS=Oryza sativa subsp. indica OX=39946 GN=OsI_00355 PE=4 SV=1
A2WKK7	0.950005	1.16101	1.2221	1.22222	0.289367	0.172643	Uncharacterized protein OS=Oryza sativa subsp. indica OX=39946 GN=OsI_00364 PE=4 SV=1
A2WKN0	0.658005	0.782005	1.18845	1.18743	0.249079	0.217108	Uncharacterized protein OS=Oryza sativa subsp. indica OX=39946 GN=OsI_00387 PE=4 SV=1
A2WKN7	0.971005	1.66	1.70957	1.70828	0.773637	0.00193605	Uncharacterized protein OS=Oryza sativa subsp. indica OX=39946 GN=OsI_00398 PE=4 SV=1
A2WKR0	0.956005	1.146	1.19874	1.19908	0.261523	0.202715	Uncharacterized protein OS=Oryza sativa subsp. indica OX=39946 GN=OsI_00421 PE=4 SV=1
A2WKS5	0.992005	0.710005	0.715727	0.715644	-0.482518	0.012317	Histone H2B.8 OS=Oryza sativa subsp. indica OX=39946 GN=H2B.8 PE=3 SV=1
A2WKS7	0.880005	0.365005	0.414776	0.414987	-1.2696	1.5e-08	Uncharacterized protein OS=Oryza sativa subsp. indica OX=39946 GN=OsI_00439 PE=3 SV=1
A2WKV5	1.03201	1.15101	1.11531	1.1153	0.157444	0.339428	Uncharacterized protein OS=Oryza sativa subsp. indica OX=39946 GN=OsI_00466 PE=4 SV=1
A2WKX4	0.919005	0.919005	1	1.00104	0	0.410039	Uncharacterized protein OS=Oryza sativa subsp. indica OX=39946 GN=OsI_00485 PE=4 SV=1
A2WKY8	0.961005	0.777005	0.808534	0.808893	-0.30662	0.0654138	Uncharacterized protein OS=Oryza sativa subsp. indica OX=39946 GN=OsI_00500 PE=3 SV=1
A2WL16	0.964005	1.01001	1.04772	1.04712	0.0672499	0.479327	Uncharacterized protein OS=Oryza sativa subsp. indica OX=39946 GN=OsI_00528 PE=4 SV=1
A2WL36	0.901005	1.23401	1.36959	1.37015	0.453741	0.0543756	rRNA N-glycosidase OS=Oryza sativa subsp. indica OX=39946 GN=OsI_00549 PE=3 SV=1
A2WL43	0.988005	1.17101	1.18522	1.18444	0.245157	0.221766	Uncharacterized protein OS=Oryza sativa subsp. indica OX=39946 GN=OsI_00556 PE=4 SV=1
A2WL57	1.007	1.152	1.14399	1.14388	0.194076	0.287356	Uncharacterized protein OS=Oryza sativa subsp. indica OX=39946 GN=OsI_00570 PE=4 SV=1
A2WL79	0.921005	0.970005	1.0532	1.05311	0.0747832	0.467286	Peroxidase OS=Oryza sativa subsp. indica OX=39946 GN=OsI_00589 PE=3 SV=1
A2WL80	1.081	0.812005	0.751157	0.75082	-0.412813	0.0252721	Uncharacterized protein OS=Oryza sativa subsp. indica OX=39946 GN=OsI_00591 PE=4 SV=1
A2WL86	0.879005	1.029	1.17065	1.17048	0.227307	0.243664	Uncharacterized protein OS=Oryza sativa subsp. indica OX=39946 GN=OsI_00597 PE=4 SV=1
A2WL88	1.116	1.142	1.0233	1.02352	0.0332255	0.464789	Uncharacterized protein OS=Oryza sativa subsp. indica OX=39946 GN=OsI_00599 PE=4 SV=1
A2WLB8	0.938005	0.925005	0.986141	0.98503	-0.0201344	0.377626	Uncharacterized protein OS=Oryza sativa subsp. indica OX=39946 GN=OsI_00629 PE=4 SV=1
A2WLD1	1.06201	1.28201	1.20716	1.20711	0.271611	0.191475	Uncharacterized protein OS=Oryza sativa subsp. indica OX=39946 GN=OsI_00640 PE=3 SV=1
A2WLD2	1.049	1.162	1.10772	1.10671	0.147595	0.354026	Uncharacterized protein OS=Oryza sativa subsp. indica OX=39946 GN=OsI_00641 PE=4 SV=1
A2WLD5	0.845005	0.934005	1.10532	1.10499	0.14447	0.358703	Glycosyltransferase OS=Oryza sativa subsp. indica OX=39946 GN=OsI_00644 PE=3 SV=1
A2WLD9	0.949005	0.954005	1.00527	1.0052	0.00758114	0.422417	Uncharacterized protein OS=Oryza sativa subsp. indica OX=39946 GN=OsI_00648 PE=4 SV=1
A2WLE4	1.033	0.999005	0.967086	0.966793	-0.0482834	0.333764	Uncharacterized protein OS=Oryza sativa subsp. indica OX=39946 GN=OsI_00654 PE=3 SV=1
A2WLH0	0.894005	1.221	1.36577	1.3651	0.449714	0.0561815	Uncharacterized protein OS=Oryza sativa subsp. indica OX=39946 GN=OsI_00683 PE=4 SV=1
A2WLJ3	0.950005	1.04001	1.09474	1.09561	0.130583	0.37974	Uncharacterized protein OS=Oryza sativa subsp. indica OX=39946 GN=OsI_00710 PE=3 SV=1
A2WLJ5	1.01401	1.144	1.1282	1.12829	0.174029	0.315393	Malic enzyme OS=Oryza sativa subsp. indica OX=39946 GN=OsI_00711 PE=3 SV=1
A2WLK9	0.973005	1.04001	1.06886	1.06939	0.0960713	0.433458	Uncharacterized protein OS=Oryza sativa subsp. indica OX=39946 GN=OsI_00724 PE=3 SV=1
A2WLL0	1.128	0.930005	0.824469	0.824779	-0.278463	0.0818113	Uncharacterized protein OS=Oryza sativa subsp. indica OX=39946 GN=OsI_00725 PE=4 SV=1
A2WLL2	1.01201	0.851005	0.84091	0.841284	-0.249977	0.101375	Uncharacterized protein OS=Oryza sativa subsp. indica OX=39946 GN=OsI_00727 PE=4 SV=1
A2WLL3	0.940005	0.980005	1.04255	1.04264	0.0601207	0.490739	ATP-dependent 6-phosphofructokinase OS=Oryza sativa subsp. indica OX=39946 GN=PFK PE=3 SV=1
A2WLN6	1.01801	0.948005	0.931238	0.931429	-0.102778	0.255386	Translation machinery-associated protein 22 OS=Oryza sativa subsp. indica OX=39946 GN=OsI_00756 PE=3 SV=1
A2WLQ6	1.13101	1.06801	0.944297	0.944601	-0.0826869	0.283139	Uncharacterized protein OS=Oryza sativa subsp. indica OX=39946 GN=OsI_00777 PE=4 SV=1
A2WLV8	1.05001	1.021	0.972381	0.971725	-0.0404063	0.345842	Uncharacterized protein OS=Oryza sativa subsp. indica OX=39946 GN=OsI_00826 PE=3 SV=1
A2WLW7	1.11901	1.21801	1.08847	1.08779	0.122304	0.392459	Uncharacterized protein OS=Oryza sativa subsp. indica OX=39946 GN=OsI_00835 PE=4 SV=1
A2WLX0	0.790005	1.64	2.07594	2.07447	1.05377	2.99e-05	Uncharacterized protein OS=Oryza sativa subsp. indica OX=39946 GN=OsI_00838 PE=4 SV=1
A2WLX8	0.944005	1.04401	1.10593	1.10487	0.145262	0.357515	Uncharacterized protein OS=Oryza sativa subsp. indica OX=39946 GN=OsI_00846 PE=3 SV=1
A2WLY6	0.899005	1.09701	1.22024	1.22139	0.287169	0.174908	Uncharacterized protein OS=Oryza sativa subsp. indica OX=39946 GN=OsI_00855 PE=4 SV=1
A2WLY8	0.979005	1.02801	1.05005	1.04933	0.0704591	0.474195	Uncharacterized protein OS=Oryza sativa subsp. indica OX=39946 GN=OsI_00857 PE=4 SV=1
A2WLZ0	0.870005	1.023	1.17586	1.17544	0.233718	0.235668	Uncharacterized protein OS=Oryza sativa subsp. indica OX=39946 GN=OsI_00859 PE=4 SV=1
A2WLZ1	0.969005	0.724005	0.747163	0.747733	-0.420504	0.0234321	Uncharacterized protein OS=Oryza sativa subsp. indica OX=39946 GN=OsI_00860 PE=4 SV=1
A2WM15	1.19501	1.116	0.933891	0.933213	-0.0986732	0.260938	Uncharacterized protein OS=Oryza sativa subsp. indica OX=39946 GN=OsI_00883 PE=4 SV=1
A2WM98	0.917005	1.039	1.13304	1.13377	0.180201	0.306636	3-methyl-2-oxobutanoate hydroxymethyltransferase OS=Oryza sativa subsp. indica OX=39946 GN=OsI_00970 PE=3 SV=1
A2WMB0	0.991005	1.39301	1.40565	1.40479	0.491236	0.0396814	Uncharacterized protein OS=Oryza sativa subsp. indica OX=39946 GN=OsI_00982 PE=4 SV=1
A2WMB2	0.945005	1.07201	1.13439	1.13434	0.181918	0.30422	Uncharacterized protein OS=Oryza sativa subsp. indica OX=39946 GN=OsI_00984 PE=3 SV=1
A2WMF3	1.077	1.06401	0.987929	0.987524	-0.01752	0.381792	Uncharacterized protein OS=Oryza sativa subsp. indica OX=39946 GN=OsI_01022 PE=3 SV=1
A2WMG4	0.898005	0.880005	0.979956	0.980159	-0.0292118	0.363276	Histidinol dehydrogenase, chloroplastic OS=Oryza sativa subsp. indica OX=39946 GN=OsI_01033 PE=3 SV=1
A2WMG6	0.900005	0.742005	0.824445	0.824121	-0.278504	0.0817852	Salt stress root protein RS1 OS=Oryza sativa subsp. indica OX=39946 GN=OsI_001009 PE=1 SV=1
A2WMI9	0.952005	0.983005	1.03256	1.0332	0.0462296	0.486461	Uncharacterized protein OS=Oryza sativa subsp. indica OX=39946 GN=OsI_01058 PE=4 SV=1
A2WMJ3	0.985005	1.227	1.24568	1.24565	0.316938	0.14583	Uncharacterized protein OS=Oryza sativa subsp. indica OX=39946 GN=OsI_01062 PE=4 SV=1
A2WML4	0.831005	1.12	1.34777	1.3482	0.430576	0.0654183	Uncharacterized protein OS=Oryza sativa subsp. indica OX=39946 GN=OsI_01081 PE=4 SV=1
A2WML6	1.04001	0.988005	0.95	0.949438	-0.0740002	0.29557	Uncharacterized protein OS=Oryza sativa subsp. indica OX=39946 GN=OsI_01083 PE=4 SV=1
A2WMM2	1.16701	1.003	0.859469	0.860526	-0.218482	0.126741	Uncharacterized protein OS=Oryza sativa subsp. indica OX=39946 GN=OsI_01090 PE=4 SV=1
A2WMT1	0.407005	0.158005	0.388214	0.38744	-1.36508	1.41e-09	Uncharacterized protein OS=Oryza sativa subsp. indica OX=39946 GN=OsI_01151 PE=4 SV=1
A2WMU1	0.979005	1.174	1.19918	1.19933	0.26205	0.202118	Uncharacterized protein OS=Oryza sativa subsp. indica OX=39946 GN=OsI_01161 PE=4 SV=1
A2WMV6	1.01201	1.03801	1.02569	1.02575	0.036597	0.4704	Uncharacterized protein OS=Oryza sativa subsp. indica OX=39946 GN=OsI_01177 PE=3 SV=1
A2WMV7	1.13301	1.217	1.07414	1.07393	0.103181	0.422256	Uncharacterized protein OS=Oryza sativa subsp. indica OX=39946 GN=OsI_01178 PE=3 SV=1
A2WMY5	1.003	0.999005	0.996012	0.996016	-0.00576499	0.400685	Importin subunit alpha OS=Oryza sativa subsp. indica OX=39946 GN=OsI_01208 PE=3 SV=1
A2WMZ2	1.02801	1.098	1.06809	1.06722	0.0950373	0.435092	Uncharacterized protein OS=Oryza sativa subsp. indica OX=39946 GN=OsI_01216 PE=4 SV=1
A2WMZ8	0.909005	0.917005	1.0088	1.00909	0.0126414	0.430723	Uncharacterized protein OS=Oryza sativa subsp. indica OX=39946 GN=OsI_01221 PE=3 SV=1
A2WMZ9	0.560005	0.035005	0.0625084	0.0631247	-3.99981	0	Uncharacterized protein OS=Oryza sativa subsp. indica OX=39946 GN=OsI_01222 PE=4 SV=1
A2WN00	1.04601	0.900005	0.860421	0.860274	-0.216885	0.128136	Uncharacterized protein OS=Oryza sativa subsp. indica OX=39946 GN=OsI_01223 PE=4 SV=1
A2WN23	1.079	1.18501	1.09824	1.09802	0.135192	0.372716	Uncharacterized protein OS=Oryza sativa subsp. indica OX=39946 GN=OsI_01247 PE=4 SV=1
A2WN40	1.087	0.716005	0.658695	0.658304	-0.602317	0.00299318	Uncharacterized protein OS=Oryza sativa subsp. indica OX=39946 GN=OsI_01268 PE=4 SV=1
A2WN49	0.986005	1.07801	1.09331	1.09326	0.128697	0.382627	Peroxidase OS=Oryza sativa subsp. indica OX=39946 GN=OsI_01276 PE=3 SV=1
A2WN67	0.958005	1.00801	1.05219	1.05252	0.0733977	0.469499	Uncharacterized protein OS=Oryza sativa subsp. indica OX=39946 GN=OsI_01296 PE=4 SV=1
A2WN70	1.08001	0.653005	0.604631	0.60479	-0.725872	0.000545998	Uncharacterized protein OS=Oryza sativa subsp. indica OX=39946 GN=OsI_01298 PE=4 SV=1
A2WN71	1.02801	1.013	0.985409	0.984733	-0.021206	0.375923	Uncharacterized protein OS=Oryza sativa subsp. indica OX=39946 GN=OsI_01299 PE=4 SV=1
A2WN87	1.07801	1.049	0.973098	0.973633	-0.0393423	0.347486	Uncharacterized protein OS=Oryza sativa subsp. indica OX=39946 GN=OsI_01313 PE=4 SV=1
A2WN90	0.960005	1.019	1.06146	1.06237	0.0860473	0.449341	Uncharacterized protein OS=Oryza sativa subsp. indica OX=39946 GN=OsI_01316 PE=4 SV=1
A2WN93	1.00601	1.07001	1.06362	1.06452	0.0889801	0.444685	Calmodulin-1 OS=Oryza sativa subsp. indica OX=39946 GN=CAM1-1 PE=1 SV=2
A2WN98	0.858005	0.840005	0.979021	0.978814	-0.0305881	0.361116	DNA topoisomerase 2 OS=Oryza sativa subsp. indica OX=39946 GN=OsI_01322 PE=3 SV=1
A2WNB4	1.03801	0.923005	0.889211	0.889706	-0.169403	0.174507	Uncharacterized protein OS=Oryza sativa subsp. indica OX=39946 GN=OsI_01339 PE=4 SV=1
A2WNB8	0.971005	1.04201	1.07312	1.07328	0.101812	0.424408	Uncharacterized protein OS=Oryza sativa subsp. indica OX=39946 GN=OsI_01343 PE=3 SV=1
A2WNB9	1.067	0.943005	0.883787	0.88448	-0.17823	0.165165	ATP-dependent Clp protease proteolytic subunit OS=Oryza sativa subsp. indica OX=39946 GN=OsI_01344 PE=3 SV=1
A2WNE7	0.963005	0.927005	0.962617	0.962891	-0.0549662	0.323651	Isocitrate dehydrogenase [NAD] subunit, mitochondrial OS=Oryza sativa subsp. indica OX=39946 GN=OsI_01376 PE=3 SV=1
A2WNF2	1.01201	1.02001	1.00791	1.0087	0.0113598	0.428617	Uncharacterized protein OS=Oryza sativa subsp. indica OX=39946 GN=OsI_01380 PE=4 SV=1
A2WNF5	0.986005	1.715	1.73935	1.73971	0.798546	0.00140211	Glucosidase 2 subunit beta OS=Oryza sativa subsp. indica OX=39946 GN=OsI_01383 PE=3 SV=1
A2WNH1	1.063	0.975005	0.917216	0.917903	-0.124667	0.226852	Calmodulin-3 OS=Oryza sativa subsp. indica OX=39946 GN=CAM3 PE=3 SV=2
A2WNI6	0.971005	1.09701	1.12976	1.13104	0.176019	0.312557	Coatomer subunit beta OS=Oryza sativa subsp. indica OX=39946 GN=OsI_01415 PE=4 SV=1
A2WNR8	0.836005	1.257	1.50359	1.5033	0.588407	0.0159927	Peroxidase OS=Oryza sativa subsp. indica OX=39946 GN=OsI_01501 PE=3 SV=1
A2WNV6	1.063	1.07001	1.00659	1.00666	0.00946916	0.425512	Uncharacterized protein OS=Oryza sativa subsp. indica OX=39946 GN=OsI_01541 PE=4 SV=1
A2WNV9	0.985005	0.977005	0.991878	0.99187	-0.0117651	0.391009	Uncharacterized protein OS=Oryza sativa subsp. indica OX=39946 GN=OsI_01543 PE=4 SV=1
A2WNX0	0.987005	0.793005	0.803446	0.803571	-0.315727	0.0606949	Uncharacterized protein OS=Oryza sativa subsp. indica OX=39946 GN=OsI_01550 PE=4 SV=1
A2WNX6	0.950005	0.981005	1.03263	1.03219	0.0463254	0.48662	Uncharacterized protein OS=Oryza sativa subsp. indica OX=39946 GN=OsI_01556 PE=4 SV=1
A2WNY2	1.10901	1.239	1.11722	1.11827	0.159916	0.335801	60S ribosomal protein L29 OS=Oryza sativa subsp. indica OX=39946 GN=OsI_01562 PE=3 SV=1
A2WP06	1.005	0.904005	0.899503	0.898971	-0.1528	0.192968	Uncharacterized protein OS=Oryza sativa subsp. indica OX=39946 GN=OsI_01581 PE=4 SV=1
A2WP39	1.01601	0.920005	0.905512	0.905908	-0.143194	0.204174	Uncharacterized protein OS=Oryza sativa subsp. indica OX=39946 GN=OsI_01610 PE=4 SV=1
A2WP46	0.899005	0.755005	0.839823	0.839882	-0.251843	0.0999968	Uncharacterized protein OS=Oryza sativa subsp. indica OX=39946 GN=OsI_01616 PE=4 SV=1
A2WP63	0.940005	0.991005	1.05426	1.05428	0.0762239	0.464986	Protein translocase subunit SecA OS=Oryza sativa subsp. indica OX=39946 GN=OsI_01632 PE=3 SV=1
A2WP65	0.810005	0.638005	0.787656	0.787535	-0.344363	0.0475758	Uncharacterized protein OS=Oryza sativa subsp. indica OX=39946 GN=OsI_01635 PE=4 SV=1
A2WP83	0.942005	0.996005	1.05732	1.05653	0.0804183	0.458298	Uncharacterized protein OS=Oryza sativa subsp. indica OX=39946 GN=OsI_01652 PE=4 SV=1
A2WPA0	1.061	0.854005	0.804902	0.804702	-0.313115	0.0620205	Uncharacterized protein OS=Oryza sativa subsp. indica OX=39946 GN=OsI_01675 PE=3 SV=1
A2WPA1	1.001	1.747	1.74525	1.74413	0.803435	0.00131464	Peroxidase OS=Oryza sativa subsp. indica OX=39946 GN=OsI_01676 PE=3 SV=1
A2WPA9	0.959005	0.978005	1.01981	1.02049	0.0283035	0.45661	Peroxidase OS=Oryza sativa subsp. indica OX=39946 GN=OsI_01682 PE=3 SV=1
A2WPB5	1.011	1.491	1.47478	1.47497	0.560495	0.0210511	Uncharacterized protein OS=Oryza sativa subsp. indica OX=39946 GN=OsI_01687 PE=4 SV=1
A2WPC2	0.995005	1.186	1.19196	1.19205	0.253334	0.212122	Dihydrolipoyl dehydrogenase OS=Oryza sativa subsp. indica OX=39946 GN=OsI_01694 PE=3 SV=1
A2WPG2	0.908005	0.823005	0.906388	0.906496	-0.141799	0.205833	Uncharacterized protein OS=Oryza sativa subsp. indica OX=39946 GN=OsI_01736 PE=3 SV=1
A2WPH0	1.15	1.255	1.0913	1.09268	0.126053	0.386684	Dihydrolipoyl dehydrogenase OS=Oryza sativa subsp. indica OX=39946 GN=OsI_01744 PE=3 SV=1
A2WPH1	1.09	1.027	0.942202	0.942646	-0.0858915	0.278617	Uncharacterized protein OS=Oryza sativa subsp. indica OX=39946 GN=OsI_01745 PE=3 SV=1
A2WPH9	1.029	0.972005	0.944607	0.944231	-0.0822144	0.283808	Uncharacterized protein OS=Oryza sativa subsp. indica OX=39946 GN=OsI_01755 PE=3 SV=1
A2WPJ2	0.765005	1.13901	1.48889	1.48942	0.574233	0.0184134	tRNA (adenine(58)-N(1))-methyltransferase OS=Oryza sativa subsp. indica OX=39946 GN=OsI_01770 PE=3 SV=1
A2WPN7	1.027	1.313	1.27848	1.27895	0.354429	0.114095	Salt stress-induced protein OS=Oryza sativa subsp. indica OX=39946 GN=SALT PE=1 SV=2
A2WPS6	0.887005	1.10301	1.24352	1.24345	0.314425	0.148151	Uncharacterized protein OS=Oryza sativa subsp. indica OX=39946 GN=OsI_01856 PE=4 SV=1
A2WPT2	0.906005	0.988005	1.09051	1.0919	0.124999	0.388305	Uncharacterized protein OS=Oryza sativa subsp. indica OX=39946 GN=OsI_01862 PE=4 SV=1
A2WPT3	0.929005	1.15	1.23789	1.23843	0.307882	0.15431	Uncharacterized protein OS=Oryza sativa subsp. indica OX=39946 GN=OsI_01863 PE=4 SV=1
A2WPV4	1.09701	0.938005	0.85506	0.854662	-0.225903	0.1204	40S ribosomal protein S4 OS=Oryza sativa subsp. indica OX=39946 GN=OsI_01884 PE=2 SV=1
A2WPX1	0.859005	0.812005	0.945286	0.945802	-0.0811779	0.28528	Uncharacterized protein OS=Oryza sativa subsp. indica OX=39946 GN=OsI_01905 PE=4 SV=1
A2WPY1	1.013	1.249	1.23297	1.23274	0.302138	0.159855	Uncharacterized protein OS=Oryza sativa subsp. indica OX=39946 GN=OsI_01916 PE=3 SV=1
A2WQ21	0.900005	0.883005	0.981111	0.981439	-0.0275114	0.36595	Uncharacterized protein OS=Oryza sativa subsp. indica OX=39946 GN=OsI_01955 PE=3 SV=1
A2WQ25	0.519005	0.374005	0.720619	0.722282	-0.472691	0.013693	Uncharacterized protein OS=Oryza sativa subsp. indica OX=39946 GN=OsI_01959 PE=4 SV=1
A2WQ28	0.786005	0.836005	1.06361	1.06266	0.0889731	0.444696	Uncharacterized protein OS=Oryza sativa subsp. indica OX=39946 GN=OsI_01962 PE=3 SV=1
A2WQ40	1.06801	0.991005	0.927903	0.928988	-0.107954	0.248473	Uncharacterized protein OS=Oryza sativa subsp. indica OX=39946 GN=OsI_01974 PE=3 SV=1
A2WQ74	0.976005	0.979005	1.00307	1.00313	0.00442769	0.417258	Uncharacterized protein OS=Oryza sativa subsp. indica OX=39946 GN=OsI_02003 PE=4 SV=1
A2WQF7	0.942005	0.892005	0.946922	0.946626	-0.0786829	0.288838	Tyrosine--tRNA ligase OS=Oryza sativa subsp. indica OX=39946 GN=OsI_02083 PE=3 SV=1
A2WQJ7	1.027	1.031	1.00389	1.00398	0.00560812	0.419188	ATP-dependent Clp protease proteolytic subunit OS=Oryza sativa subsp. indica OX=39946 GN=OsI_02123 PE=3 SV=1
A2WQL6	1.03001	1.087	1.05534	1.05497	0.0777072	0.46262	Uncharacterized protein OS=Oryza sativa subsp. indica OX=39946 GN=OsI_02152 PE=4 SV=1
A2WQX7	0.981005	0.731005	0.745159	0.745188	-0.424379	0.0225487	Uncharacterized protein OS=Oryza sativa subsp. indica OX=39946 GN=OsI_02260 PE=4 SV=1
A2WQX8	0.829005	1.52201	1.83594	1.83573	0.87652	0.000480784	Uncharacterized protein OS=Oryza sativa subsp. indica OX=39946 GN=OsI_02261 PE=4 SV=1
A2WQY7	1.037	0.915005	0.882354	0.881792	-0.180571	0.162742	Uncharacterized protein OS=Oryza sativa subsp. indica OX=39946 GN=OsI_02273 PE=4 SV=1
A2WR82	0.956005	0.998005	1.04393	1.04406	0.0620289	0.487684	Uncharacterized protein OS=Oryza sativa subsp. indica OX=39946 GN=OsI_02369 PE=3 SV=1
A2WRB8	0.875005	0.779005	0.890286	0.889623	-0.167659	0.176392	Uncharacterized protein OS=Oryza sativa subsp. indica OX=39946 GN=OsI_02405 PE=4 SV=1
A2WRD3	1.041	1.126	1.08165	1.0824	0.113236	0.406521	Uncharacterized protein OS=Oryza sativa subsp. indica OX=39946 GN=OsI_02419 PE=4 SV=1
A2WRD4	0.945005	0.987005	1.04444	1.04432	0.0627354	0.486552	Uncharacterized protein OS=Oryza sativa subsp. indica OX=39946 GN=OsI_02420 PE=4 SV=1
A2WRE6	0.961005	1.06601	1.10926	1.10903	0.149598	0.351038	Uncharacterized protein OS=Oryza sativa subsp. indica OX=39946 GN=OsI_02435 PE=4 SV=1
A2WRG1	0.992005	2.317	2.33568	2.33777	1.22384	1.33e-06	Uncharacterized protein OS=Oryza sativa subsp. indica OX=39946 GN=OsI_02447 PE=4 SV=1
A2WRH6	1.065	1.366	1.28263	1.2819	0.359103	0.110514	Uncharacterized protein OS=Oryza sativa subsp. indica OX=39946 GN=OsI_02460 PE=4 SV=1
A2WRJ3	0.995005	0.971005	0.97588	0.975248	-0.0352251	0.353873	Uncharacterized protein OS=Oryza sativa subsp. indica OX=39946 GN=OsI_02478 PE=4 SV=1
A2WRJ4	0.707005	0.631005	0.892504	0.893229	-0.164069	0.180311	Uncharacterized protein OS=Oryza sativa subsp. indica OX=39946 GN=OsI_02480 PE=4 SV=1
A2WRL7	0.817005	1.156	1.41493	1.41384	0.500731	0.0365246	Uncharacterized protein OS=Oryza sativa subsp. indica OX=39946 GN=OsI_02501 PE=4 SV=1
A2WRM1	1.051	0.553005	0.526168	0.525714	-0.926405	2.02e-05	Uncharacterized protein OS=Oryza sativa subsp. indica OX=39946 GN=OsI_02505 PE=4 SV=1
A2WRR2	1.025	1.08001	1.05366	1.05509	0.075407	0.46629	Uncharacterized protein OS=Oryza sativa subsp. indica OX=39946 GN=OsI_02551 PE=4 SV=1
A2WRR5	1.031	0.718005	0.696413	0.695848	-0.521986	0.00792636	Uncharacterized protein OS=Oryza sativa subsp. indica OX=39946 GN=OsI_02556 PE=4 SV=1
A2WRR8	0.928005	0.975005	1.05065	1.05031	0.071277	0.472887	Uncharacterized protein OS=Oryza sativa subsp. indica OX=39946 GN=OsI_02559 PE=4 SV=1
A2WRT5	0.945005	1.12501	1.19048	1.19001	0.251538	0.21422	Uncharacterized protein OS=Oryza sativa subsp. indica OX=39946 GN=OsI_02575 PE=4 SV=1
A2WRV9	1.009	0.804005	0.79683	0.79748	-0.327657	0.0549215	Uncharacterized protein OS=Oryza sativa subsp. indica OX=39946 GN=OsI_02598 PE=4 SV=1
A2WRX6	0.982005	1.17501	1.19654	1.19649	0.258865	0.205741	Uncharacterized protein OS=Oryza sativa subsp. indica OX=39946 GN=OsI_02613 PE=4 SV=1
A2WRY7	1.20101	0.852005	0.70941	0.709725	-0.495308	0.0107064	Uncharacterized protein OS=Oryza sativa subsp. indica OX=39946 GN=OsI_02624 PE=3 SV=1
A2WRY9	0.977005	0.967005	0.989765	0.98913	-0.0148426	0.386072	Uncharacterized protein OS=Oryza sativa subsp. indica OX=39946 GN=OsI_02626 PE=4 SV=1
A2WRZ6	1.02001	0.868005	0.850981	0.850987	-0.232801	0.114708	Cytokinin riboside 5'-monophosphate phosphoribohydrolase OS=Oryza sativa subsp. indica OX=39946 GN=OsI_02632 PE=3 SV=1
A2WS12	0.901005	0.822005	0.91232	0.911366	-0.132388	0.217233	Uncharacterized protein OS=Oryza sativa subsp. indica OX=39946 GN=OsI_02650 PE=3 SV=1
A2WS13	0.809005	0.797005	0.985167	0.985311	-0.0215598	0.375361	Uncharacterized protein OS=Oryza sativa subsp. indica OX=39946 GN=OsI_02651 PE=3 SV=1
A2WS43	0.911005	1.16301	1.27662	1.27687	0.352326	0.115733	Uncharacterized protein OS=Oryza sativa subsp. indica OX=39946 GN=OsI_02684 PE=4 SV=1
A2WS65	0.758005	1.019	1.34432	1.34299	0.426882	0.0673298	Glycosyltransferase OS=Oryza sativa subsp. indica OX=39946 GN=OsI_02703 PE=3 SV=1
A2WS81	1.098	1.094	0.996357	0.996105	-0.00526529	0.401493	Chlorophyll a-b binding protein, chloroplastic OS=Oryza sativa subsp. indica OX=39946 GN=OsI_02717 PE=3 SV=1
A2WSA8	1.047	1.39701	1.33429	1.3341	0.416069	0.0731738	Uncharacterized protein OS=Oryza sativa subsp. indica OX=39946 GN=OsI_02745 PE=4 SV=1
A2WSC4	1.013	1.077	1.06318	1.06359	0.0883837	0.445631	Uncharacterized protein OS=Oryza sativa subsp. indica OX=39946 GN=OsI_02759 PE=4 SV=1
A2WSI1	1.021	0.942005	0.922625	0.92237	-0.116183	0.237692	Uncharacterized protein OS=Oryza sativa subsp. indica OX=39946 GN=OsI_02821 PE=4 SV=1
A2WSI7	1.142	1.039	0.909808	0.909859	-0.136366	0.21237	GTP-binding nuclear protein Ran-1 OS=Oryza sativa subsp. indica OX=39946 GN=RAN1 PE=2 SV=2
A2WSK4	1.017	0.905005	0.889873	0.89	-0.168329	0.175666	Uncharacterized protein OS=Oryza sativa subsp. indica OX=39946 GN=OsI_02846 PE=3 SV=1
A2WSK5	0.958005	0.851005	0.88831	0.887033	-0.170866	0.172936	Uncharacterized protein OS=Oryza sativa subsp. indica OX=39946 GN=OsI_02847 PE=4 SV=1
A2WSL1	1.077	1.293	1.20056	1.19979	0.263703	0.200254	Uncharacterized protein OS=Oryza sativa subsp. indica OX=39946 GN=OsI_02853 PE=4 SV=1
A2WSL7	0.977005	1.02401	1.04811	1.04762	0.0677849	0.478471	Uncharacterized protein OS=Oryza sativa subsp. indica OX=39946 GN=OsI_02860 PE=4 SV=1
A2WSL8	1.081	1.154	1.06753	1.06798	0.0942763	0.436295	Uncharacterized protein OS=Oryza sativa subsp. indica OX=39946 GN=OsI_02861 PE=4 SV=1
A2WSM1	1.152	1.56601	1.35937	1.35819	0.442942	0.0593251	Uncharacterized protein OS=Oryza sativa subsp. indica OX=39946 GN=OsI_02864 PE=4 SV=1
A2WSM5	0.922005	1.08901	1.18113	1.1807	0.240164	0.227775	Uncharacterized protein OS=Oryza sativa subsp. indica OX=39946 GN=OsI_02869 PE=4 SV=1
A2WSQ2	0.846005	0.970005	1.14657	1.14792	0.197326	0.282925	Glycosyltransferase OS=Oryza sativa subsp. indica OX=39946 GN=OsI_02897 PE=3 SV=1
A2WSR1	1.003	1.05801	1.05484	1.05561	0.0770176	0.46372	Uncharacterized protein OS=Oryza sativa subsp. indica OX=39946 GN=OsI_02906 PE=4 SV=1
A2WSS4	0.987005	1.19101	1.20669	1.20588	0.27105	0.19209	Uncharacterized protein OS=Oryza sativa subsp. indica OX=39946 GN=OsI_02918 PE=4 SV=1
A2WST5	1.198	1.32601	1.10684	1.10676	0.146452	0.355734	Uncharacterized protein OS=Oryza sativa subsp. indica OX=39946 GN=OsI_02929 PE=4 SV=1
A2WSX8	0.979005	1.00601	1.02758	1.02711	0.0392493	0.474819	50S ribosomal protein L31 OS=Oryza sativa subsp. indica OX=39946 GN=OsI_02967 PE=3 SV=1
A2WT25	0.997005	0.950005	0.952859	0.953171	-0.0696656	0.301866	Carbonic anhydrase OS=Oryza sativa subsp. indica OX=39946 GN=OsI_03015 PE=3 SV=1
A2WT67	0.895005	0.880005	0.98324	0.982983	-0.024384	0.370886	Uncharacterized protein OS=Oryza sativa subsp. indica OX=39946 GN=OsI_03055 PE=4 SV=1
A2WT84	1.03201	0.836005	0.810078	0.808969	-0.303866	0.0668953	Malate dehydrogenase OS=Oryza sativa subsp. indica OX=39946 GN=OsI_03070 PE=3 SV=1
A2WTA6	1.085	1.06401	0.980645	0.979904	-0.0281968	0.364872	Uncharacterized protein OS=Oryza sativa subsp. indica OX=39946 GN=OsI_03093 PE=3 SV=1
A2WTC5	0.991005	1.031	1.04036	1.04028	0.0570871	0.495598	Isocitrate dehydrogenase [NADP] OS=Oryza sativa subsp. indica OX=39946 GN=OsI_03110 PE=3 SV=1
A2WTF3	0.921005	0.968005	1.05103	1.05053	0.0718055	0.472043	Uncharacterized protein OS=Oryza sativa subsp. indica OX=39946 GN=OsI_03137 PE=3 SV=1
A2WTG8	0.988005	0.981005	0.992915	0.993157	-0.0102579	0.393434	Iron-sulfur cluster assembly protein OS=Oryza sativa subsp. indica OX=39946 GN=OsI_03151 PE=3 SV=1
A2WTG9	0.641005	0.735005	1.14664	1.14725	0.197418	0.282799	Uncharacterized protein OS=Oryza sativa subsp. indica OX=39946 GN=OsI_03152 PE=3 SV=1
A2WTH8	1.065	0.825005	0.774649	0.774194	-0.368385	0.0384158	Uncharacterized protein OS=Oryza sativa subsp. indica OX=39946 GN=OsI_03161 PE=4 SV=1
A2WTI3	0.993005	1.475	1.4854	1.48734	0.570847	0.019036	Uncharacterized protein OS=Oryza sativa subsp. indica OX=39946 GN=OsI_03166 PE=3 SV=1
A2WTJ9	0.954005	1.015	1.06394	1.0639	0.0894181	0.44399	Uncharacterized protein OS=Oryza sativa subsp. indica OX=39946 GN=OsI_03186 PE=4 SV=1
A2WTK8	1.05801	1.001	0.946125	0.945845	-0.0798973	0.287104	Uncharacterized protein OS=Oryza sativa subsp. indica OX=39946 GN=OsI_03195 PE=4 SV=1
A2WTQ2	1.059	0.782005	0.738434	0.738875	-0.43746	0.0197714	Uncharacterized protein OS=Oryza sativa subsp. indica OX=39946 GN=OsI_03241 PE=4 SV=1
A2WTQ7	1.063	1.148	1.07996	1.07911	0.110981	0.410038	Uncharacterized protein OS=Oryza sativa subsp. indica OX=39946 GN=OsI_03249 PE=4 SV=1
A2WTS1	1.05401	1.05401	1	1.00098	0	0.410039	Uncharacterized protein OS=Oryza sativa subsp. indica OX=39946 GN=OsI_03263 PE=3 SV=1
A2WTU1	0.942005	0.855005	0.907644	0.907136	-0.139802	0.208222	Uncharacterized protein OS=Oryza sativa subsp. indica OX=39946 GN=OsI_03285 PE=4 SV=1
A2WTW6	1.12901	1.02001	0.903455	0.903399	-0.146476	0.200303	Uncharacterized protein OS=Oryza sativa subsp. indica OX=39946 GN=OsI_03315 PE=4 SV=1
A2WTX4	0.983005	1.00601	1.0234	1.02455	0.0333668	0.465024	Uncharacterized protein OS=Oryza sativa subsp. indica OX=39946 GN=OsI_03323 PE=4 SV=1
A2WTY6	0.994005	0.815005	0.81992	0.819802	-0.286444	0.0768768	Uncharacterized protein OS=Oryza sativa subsp. indica OX=39946 GN=OsI_03334 PE=4 SV=1
A2WU03	0.947005	1.295	1.36747	1.36682	0.451514	0.0553688	Uncharacterized protein OS=Oryza sativa subsp. indica OX=39946 GN=OsI_03350 PE=4 SV=1
A2WU05	0.844005	0.847005	1.00355	1.00329	0.00511894	0.418388	Uncharacterized protein OS=Oryza sativa subsp. indica OX=39946 GN=OsI_03352 PE=4 SV=1
A2WU25	0.992005	0.921005	0.928428	0.928713	-0.107138	0.249556	Uncharacterized protein OS=Oryza sativa subsp. indica OX=39946 GN=OsI_03371 PE=4 SV=1
A2WU34	0.981005	1.08401	1.10499	1.10578	0.144039	0.35935	Uncharacterized protein OS=Oryza sativa subsp. indica OX=39946 GN=OsI_03380 PE=4 SV=1
A2WU48	0.827005	0.691005	0.835551	0.835198	-0.2592	0.0946987	Uncharacterized protein OS=Oryza sativa subsp. indica OX=39946 GN=OsI_03393 PE=4 SV=1
A2WU59	1.017	0.886005	0.87119	0.870142	-0.19894	0.144541	Uncharacterized protein OS=Oryza sativa subsp. indica OX=39946 GN=OsI_03404 PE=4 SV=1
A2WU73	0.918005	0.738005	0.803923	0.802871	-0.314871	0.0611267	Uncharacterized protein OS=Oryza sativa subsp. indica OX=39946 GN=OsI_03423 PE=3 SV=1
A2WU74	1.08001	1.114	1.03148	1.03062	0.0447177	0.483938	Uncharacterized protein OS=Oryza sativa subsp. indica OX=39946 GN=OsI_03424 PE=3 SV=1
A2WUA4	0.964005	1.07601	1.11618	1.11642	0.158572	0.33777	Glycylpeptide N-tetradecanoyltransferase OS=Oryza sativa subsp. indica OX=39946 GN=OsI_03455 PE=3 SV=1
A2WUA6	0.876005	0.976005	1.11415	1.11366	0.155949	0.341628	Uncharacterized protein OS=Oryza sativa subsp. indica OX=39946 GN=OsI_03457 PE=3 SV=1
A2WUA7	0.649005	0.959005	1.47765	1.47758	0.563309	0.020486	Cytokinin riboside 5'-monophosphate phosphoribohydrolase OS=Oryza sativa subsp. indica OX=39946 GN=OsI_03458 PE=3 SV=1
A2WUB4	0.899005	0.883005	0.982203	0.981576	-0.0259075	0.368479	Uncharacterized protein OS=Oryza sativa subsp. indica OX=39946 GN=OsI_03464 PE=4 SV=1
A2WUC2	0.979005	1.192	1.21757	1.21677	0.284002	0.178204	Uncharacterized protein OS=Oryza sativa subsp. indica OX=39946 GN=OsI_03472 PE=3 SV=1
A2WUC5	0.957005	0.974005	1.01776	1.01765	0.0254027	0.451798	Glycine cleavage system P protein OS=Oryza sativa subsp. indica OX=39946 GN=OsI_03474 PE=3 SV=1
A2WUD7	0.981005	1.174	1.19674	1.19662	0.259106	0.205465	Uncharacterized protein OS=Oryza sativa subsp. indica OX=39946 GN=OsI_03488 PE=4 SV=1
A2WUE0	0.946005	1.285	1.35835	1.35831	0.441854	0.0598424	Uncharacterized protein OS=Oryza sativa subsp. indica OX=39946 GN=OsI_03492 PE=3 SV=1
A2WUG1	1.02001	0.960005	0.941177	0.941346	-0.0874624	0.276413	Uncharacterized protein OS=Oryza sativa subsp. indica OX=39946 GN=OsI_03511 PE=4 SV=1
A2WUG5	0.931005	1.01201	1.087	1.08801	0.120356	0.395469	Uncharacterized protein OS=Oryza sativa subsp. indica OX=39946 GN=OsI_03515 PE=4 SV=1
A2WUG7	1.202	1.21301	1.00915	1.00867	0.0131426	0.431548	Uncharacterized protein OS=Oryza sativa subsp. indica OX=39946 GN=OsI_03517 PE=4 SV=1
A2WUH2	0.935005	1.146	1.22567	1.22612	0.293567	0.168367	Uncharacterized protein OS=Oryza sativa subsp. indica OX=39946 GN=OsI_03523 PE=4 SV=1
A2WUI1	0.970005	1.049	1.08144	1.08029	0.112957	0.406955	Uncharacterized protein OS=Oryza sativa subsp. indica OX=39946 GN=OsI_03532 PE=4 SV=1
A2WUI9	0.932005	0.909005	0.975322	0.974385	-0.0360495	0.352591	Uncharacterized protein OS=Oryza sativa subsp. indica OX=39946 GN=OsI_03540 PE=3 SV=1
A2WUJ3	1.07801	1.34501	1.24768	1.24759	0.319248	0.143719	Uncharacterized protein OS=Oryza sativa subsp. indica OX=39946 GN=OsI_03544 PE=3 SV=1
A2WUJ5	0.729005	0.598005	0.820303	0.820404	-0.285771	0.0772837	Chlorophyll a-b binding protein, chloroplastic OS=Oryza sativa subsp. indica OX=39946 GN=OsI_03546 PE=3 SV=1
A2WUJ7	0.936005	1.28401	1.37179	1.37051	0.456063	0.0533556	Uncharacterized protein OS=Oryza sativa subsp. indica OX=39946 GN=OsI_03548 PE=4 SV=1
A2WUK8	1.09501	0.990005	0.90411	0.904059	-0.14543	0.201532	Uncharacterized protein OS=Oryza sativa subsp. indica OX=39946 GN=OsI_03559 PE=4 SV=1
A2WUL4	1.12101	1.38101	1.23193	1.23117	0.300926	0.161041	4-hydroxy-4-methyl-2-oxoglutarate aldolase OS=Oryza sativa subsp. indica OX=39946 GN=OsI_03567 PE=3 SV=1
A2WUL5	0.918005	0.944005	1.02832	1.02854	0.0402925	0.476557	Uncharacterized protein OS=Oryza sativa subsp. indica OX=39946 GN=OsI_03568 PE=4 SV=1
A2WUL8	0.952005	0.795005	0.835085	0.835777	-0.260005	0.0941318	40S ribosomal protein S24 OS=Oryza sativa subsp. indica OX=39946 GN=OsI_03571 PE=3 SV=1
A2WUQ4	1.009	0.908005	0.899901	0.900296	-0.152161	0.193701	Uncharacterized protein OS=Oryza sativa subsp. indica OX=39946 GN=OsI_03606 PE=4 SV=1
A2WUS0	1.4	1.624	1.16	1.16026	0.214124	0.260558	Uncharacterized protein OS=Oryza sativa subsp. indica OX=39946 GN=OsI_03627 PE=4 SV=1
A2WUT0	0.873005	0.847005	0.970218	0.97095	-0.0436194	0.340895	Uncharacterized protein OS=Oryza sativa subsp. indica OX=39946 GN=OsI_03637 PE=4 SV=1
A2WUT5	0.923005	1.094	1.18526	1.18421	0.245209	0.221703	Glycosyltransferase OS=Oryza sativa subsp. indica OX=39946 GN=OsI_03643 PE=3 SV=1
A2WUT6	0.901005	0.843005	0.935627	0.935227	-0.0959939	0.264596	Glycosyltransferase OS=Oryza sativa subsp. indica OX=39946 GN=OsI_03644 PE=3 SV=1
A2WUU6	0.973005	0.967005	0.993834	0.992993	-0.00892387	0.395583	Reticulon-like protein OS=Oryza sativa subsp. indica OX=39946 GN=OsI_03655 PE=4 SV=1
A2WUX5	0.882005	1.077	1.22109	1.21984	0.288166	0.173878	Uncharacterized protein OS=Oryza sativa subsp. indica OX=39946 GN=OsI_03687 PE=4 SV=1
A2WUX7	1.051	1.194	1.13606	1.13576	0.184039	0.301246	Uncharacterized protein OS=Oryza sativa subsp. indica OX=39946 GN=OsI_03689 PE=4 SV=1
A2WUX9	0.985005	1.1	1.11675	1.11655	0.159307	0.336693	Phosphotransferase OS=Oryza sativa subsp. indica OX=39946 GN=OsI_03691 PE=3 SV=1
A2WUY5	0.954005	1.021	1.07023	1.06994	0.0979212	0.430537	Uncharacterized protein OS=Oryza sativa subsp. indica OX=39946 GN=OsI_03697 PE=3 SV=1
A2WV08	0.847005	1.029	1.21487	1.21429	0.280808	0.181569	Uncharacterized protein OS=Oryza sativa subsp. indica OX=39946 GN=OsI_03719 PE=4 SV=1
A2WV09	1.092	1.17301	1.07418	1.07382	0.10323	0.422179	Uncharacterized protein OS=Oryza sativa subsp. indica OX=39946 GN=OsI_03720 PE=3 SV=1
A2WV25	0.969005	0.891005	0.919505	0.920078	-0.121071	0.231413	Uncharacterized protein OS=Oryza sativa subsp. indica OX=39946 GN=OsI_03735 PE=3 SV=1
A2WV44	1.047	1.06401	1.01624	1.01727	0.0232366	0.44821	60S ribosomal protein L18a OS=Oryza sativa subsp. indica OX=39946 GN=OsI_03756 PE=3 SV=1
A2WV48	0.961005	0.915005	0.952133	0.951049	-0.0707643	0.300265	Uncharacterized protein OS=Oryza sativa subsp. indica OX=39946 GN=OsI_03761 PE=4 SV=1
A2WV53	0.995005	1.164	1.16985	1.1696	0.226322	0.244906	Uncharacterized protein OS=Oryza sativa subsp. indica OX=39946 GN=OsI_03766 PE=4 SV=1
A2WV80	0.822005	0.699005	0.850366	0.849485	-0.233844	0.113864	Uncharacterized protein OS=Oryza sativa subsp. indica OX=39946 GN=OsI_03795 PE=4 SV=1
A2WVA6	0.933005	0.874005	0.936763	0.9375	-0.0942433	0.266999	Aspartate aminotransferase OS=Oryza sativa subsp. indica OX=39946 GN=OsI_03821 PE=4 SV=1
A2WVC4	0.987005	1.162	1.1773	1.17799	0.235487	0.233486	Uncharacterized protein OS=Oryza sativa subsp. indica OX=39946 GN=OsI_03839 PE=4 SV=1
A2WVD3	1.029	0.979005	0.951409	0.951737	-0.0718619	0.298669	Uncharacterized protein OS=Oryza sativa subsp. indica OX=39946 GN=OsI_03848 PE=3 SV=1
A2WVD6	1.02601	1.14901	1.11988	1.12	0.163347	0.330791	Chorismate mutase OS=Oryza sativa subsp. indica OX=39946 GN=OsI_03851 PE=4 SV=1
A2WVD7	1.01001	1.007	0.99703	0.997006	-0.00429159	0.40307	Uncharacterized protein OS=Oryza sativa subsp. indica OX=39946 GN=OsI_03852 PE=4 SV=1
A2WVE3	1.172	1.27401	1.08703	1.08729	0.120392	0.395412	Uncharacterized protein OS=Oryza sativa subsp. indica OX=39946 GN=OsI_03857 PE=4 SV=1
A2WVG1	0.898005	0.942005	1.049	1.04792	0.0690112	0.47651	Uncharacterized protein OS=Oryza sativa subsp. indica OX=39946 GN=OsI_03874 PE=4 SV=1
A2WVG2	1.02001	1.04001	1.01961	1.02041	0.0280142	0.45613	Uncharacterized protein OS=Oryza sativa subsp. indica OX=39946 GN=OsI_03875 PE=4 SV=1
A2WVH2	1.031	1.208	1.17168	1.17096	0.228575	0.242071	Uncharacterized protein OS=Oryza sativa subsp. indica OX=39946 GN=OsI_03887 PE=4 SV=1
A2WVH7	0.852005	0.992005	1.16432	1.16423	0.219485	0.253615	Uncharacterized protein OS=Oryza sativa subsp. indica OX=39946 GN=OsI_03895 PE=4 SV=1
A2WVI5	1.053	1.18	1.12061	1.12073	0.164281	0.329433	Uncharacterized protein OS=Oryza sativa subsp. indica OX=39946 GN=OsI_03904 PE=4 SV=1
A2WVJ1	0.982005	1.06201	1.08147	1.08148	0.112988	0.406907	Uncharacterized protein OS=Oryza sativa subsp. indica OX=39946 GN=OsI_03910 PE=4 SV=1
A2WVL4	0.908005	1.267	1.39537	1.39518	0.48065	0.0434588	Uncharacterized protein OS=Oryza sativa subsp. indica OX=39946 GN=OsI_03935 PE=4 SV=1
A2WVM5	1.106	1.1	0.994575	0.994361	-0.00784783	0.397319	Purple acid phosphatase OS=Oryza sativa subsp. indica OX=39946 GN=OsI_03945 PE=3 SV=1
A2WVQ0	0.919005	0.946005	1.02938	1.02857	0.0417751	0.479029	Uncharacterized protein OS=Oryza sativa subsp. indica OX=39946 GN=OsI_03974 PE=4 SV=1
A2WVR1	0.968005	1.128	1.16529	1.16542	0.220687	0.252072	Vacuolar protein sorting-associated protein 28 homolog OS=Oryza sativa subsp. indica OX=39946 GN=OsI_03985 PE=3 SV=1
A2WVT8	0.957005	0.939005	0.981191	0.981837	-0.0273936	0.366136	Uncharacterized protein OS=Oryza sativa subsp. indica OX=39946 GN=OsI_04011 PE=4 SV=1
A2WVX0	1.03001	1.11	1.07767	1.07811	0.107915	0.414831	Uncharacterized protein OS=Oryza sativa subsp. indica OX=39946 GN=OsI_04043 PE=4 SV=1
A2WVX5	0.967005	0.872005	0.901759	0.901077	-0.149187	0.197138	Uncharacterized protein OS=Oryza sativa subsp. indica OX=39946 GN=OsI_04050 PE=4 SV=1
A2WVZ2	1.09101	1.38101	1.26581	1.26595	0.340061	0.125621	Uncharacterized protein OS=Oryza sativa subsp. indica OX=39946 GN=OsI_04066 PE=4 SV=1
A2WW06	1.01201	0.756005	0.747037	0.746407	-0.420749	0.0233756	Uncharacterized protein OS=Oryza sativa subsp. indica OX=39946 GN=OsI_04084 PE=4 SV=1
A2WW27	1.07801	0.972005	0.90167	0.902235	-0.149328	0.196974	Uncharacterized protein OS=Oryza sativa subsp. indica OX=39946 GN=OsI_04105 PE=3 SV=1
A2WW38	1.08601	0.922005	0.848988	0.849199	-0.236184	0.111987	Uncharacterized protein OS=Oryza sativa subsp. indica OX=39946 GN=OsI_04117 PE=3 SV=1
A2WW42	1.819	2.217	1.2188	1.218	0.285463	0.17668	Uncharacterized protein OS=Oryza sativa subsp. indica OX=39946 GN=OsI_04121 PE=3 SV=1
A2WW44	0.798005	0.335005	0.419803	0.419773	-1.25222	2.27e-08	Uncharacterized protein OS=Oryza sativa subsp. indica OX=39946 GN=OsI_04123 PE=4 SV=1
A2WW59	1.06801	1.217	1.13951	1.13951	0.188417	0.295151	Uncharacterized protein OS=Oryza sativa subsp. indica OX=39946 GN=OsI_04141 PE=4 SV=1
A2WW83	0.930005	1.14501	1.23118	1.23184	0.300044	0.161908	Uncharacterized protein OS=Oryza sativa subsp. indica OX=39946 GN=OsI_04165 PE=4 SV=1
A2WWA8	0.859005	0.864005	1.00582	1.0057	0.00837313	0.423715	Uncharacterized protein OS=Oryza sativa subsp. indica OX=39946 GN=OsI_04189 PE=4 SV=1
A2WWB5	0.894005	0.900005	1.00671	1.00625	0.00965012	0.425809	NADH-cytochrome b5 reductase OS=Oryza sativa subsp. indica OX=39946 GN=OsI_04196 PE=3 SV=1
A2WWC7	0.984005	1.126	1.14431	1.14504	0.194476	0.28681	Uncharacterized protein OS=Oryza sativa subsp. indica OX=39946 GN=OsI_04208 PE=4 SV=1
A2WWD5	1.14301	1.481	1.29571	1.29681	0.373745	0.0998165	Uncharacterized protein OS=Oryza sativa subsp. indica OX=39946 GN=OsI_04215 PE=4 SV=1
A2WWG0	1.069	1.04401	0.976614	0.975634	-0.03414	0.355564	Uncharacterized protein OS=Oryza sativa subsp. indica OX=39946 GN=OsI_04241 PE=4 SV=1
A2WWH6	0.816005	0.691005	0.846815	0.845781	-0.239882	0.109067	Uncharacterized protein OS=Oryza sativa subsp. indica OX=39946 GN=OsI_04255 PE=4 SV=1
A2WWK0	0.971005	0.735005	0.756953	0.756781	-0.401725	0.0281362	PRA1 family protein OS=Oryza sativa subsp. indica OX=39946 GN=OsI_04281 PE=3 SV=1
A2WWL8	0.979005	0.961005	0.981614	0.982	-0.0267723	0.367115	Uncharacterized protein OS=Oryza sativa subsp. indica OX=39946 GN=OsI_04296 PE=4 SV=1
A2WWQ4	1.16701	1.154	0.98886	0.989101	-0.0161613	0.383962	Uncharacterized protein OS=Oryza sativa subsp. indica OX=39946 GN=OsI_04329 PE=3 SV=1
A2WWR1	1.1	1.408	1.28	1.28105	0.356142	0.112773	Uncharacterized protein OS=Oryza sativa subsp. indica OX=39946 GN=OsI_04337 PE=4 SV=1
A2WWR4	0.918005	0.775005	0.844227	0.844467	-0.244296	0.105653	Histone H4 OS=Oryza sativa subsp. indica OX=39946 GN=OsI_04340 PE=3 SV=1
A2WWS5	1.055	1.02001	0.966825	0.966634	-0.0486736	0.33317	RuvB-like helicase OS=Oryza sativa subsp. indica OX=39946 GN=OsI_04353 PE=3 SV=1
A2WWS7	0.924005	0.705005	0.762988	0.762846	-0.390267	0.0313746	Uncharacterized protein OS=Oryza sativa subsp. indica OX=39946 GN=OsI_04355 PE=4 SV=1
A2WWU2	1.015	0.898005	0.88473	0.884417	-0.176691	0.166769	Histone H2B.11 OS=Oryza sativa subsp. indica OX=39946 GN=H2B.11 PE=3 SV=1
A2WWU3	0.962005	1.11701	1.16112	1.16	0.215519	0.258741	Uncharacterized protein OS=Oryza sativa subsp. indica OX=39946 GN=OsI_04373 PE=3 SV=1
A2WWV4	1.007	1.311	1.30189	1.30166	0.380602	0.095075	Uncharacterized protein OS=Oryza sativa subsp. indica OX=39946 GN=OsI_04384 PE=3 SV=1
A2WWV9	0.728005	0.845005	1.16071	1.1606	0.215012	0.259401	60S ribosomal protein L36 OS=Oryza sativa subsp. indica OX=39946 GN=OsI_04390 PE=3 SV=1
A2WX14	1.14101	1.29401	1.13409	1.1343	0.181538	0.304754	Uncharacterized protein OS=Oryza sativa subsp. indica OX=39946 GN=OsI_04451 PE=3 SV=1
A2WX33	0.961005	0.993005	1.0333	1.03313	0.047257	0.488175	Uncharacterized protein OS=Oryza sativa subsp. indica OX=39946 GN=OsI_04471 PE=4 SV=1
A2WX34	0.968005	0.612005	0.632233	0.632858	-0.661471	0.00136716	Uncharacterized protein OS=Oryza sativa subsp. indica OX=39946 GN=OsI_04473 PE=4 SV=1
A2WX66	1.073	1.05401	0.982293	0.981168	-0.0257751	0.368688	Uncharacterized protein OS=Oryza sativa subsp. indica OX=39946 GN=OsI_04508 PE=4 SV=1
A2WX71	1.059	0.591005	0.558076	0.557594	-0.841467	8.86e-05	Uncharacterized protein OS=Oryza sativa subsp. indica OX=39946 GN=OsI_04513 PE=4 SV=1
A2WX81	0.835005	0.968005	1.15928	1.15976	0.21323	0.261725	Uncharacterized protein OS=Oryza sativa subsp. indica OX=39946 GN=OsI_04523 PE=4 SV=1
A2WX82	0.986005	1.432	1.45233	1.45195	0.53837	0.025968	Uncharacterized protein OS=Oryza sativa subsp. indica OX=39946 GN=OsI_04525 PE=4 SV=1
A2WX83	1.06801	1.098	1.02809	1.02794	0.0399662	0.476014	Uncharacterized protein OS=Oryza sativa subsp. indica OX=39946 GN=OsI_04526 PE=4 SV=1
A2WXA2	1.03001	0.951005	0.923301	0.922691	-0.115127	0.239062	Uricase OS=Oryza sativa subsp. indica OX=39946 GN=OsI_04547 PE=3 SV=1
A2WXB2	0.975005	1.027	1.05333	1.05242	0.0749617	0.467001	Fructose-1,6-bisphosphatase, cytosolic OS=Oryza sativa subsp. indica OX=39946 GN=OsI_04558 PE=2 SV=2
A2WXB4	0.941005	0.811005	0.86185	0.861856	-0.214492	0.130246	Uncharacterized protein OS=Oryza sativa subsp. indica OX=39946 GN=OsI_04560 PE=3 SV=1
A2WXB5	1.07801	0.963005	0.893321	0.893392	-0.162749	0.181767	Uncharacterized protein OS=Oryza sativa subsp. indica OX=39946 GN=OsI_04561 PE=4 SV=1
A2WXD9	0.924005	0.905005	0.979437	0.97957	-0.0299749	0.362078	Uncharacterized protein OS=Oryza sativa subsp. indica OX=39946 GN=OsI_04589 PE=4 SV=1
A2WXF0	0.985005	1.11101	1.12792	1.12716	0.173662	0.315916	Uncharacterized protein OS=Oryza sativa subsp. indica OX=39946 GN=OsI_04601 PE=4 SV=1
A2WXG4	1.005	1.003	0.99801	0.998084	-0.00287388	0.405369	5'-3' exoribonuclease OS=Oryza sativa subsp. indica OX=39946 GN=OsI_04616 PE=3 SV=1
A2WXG7	0.979005	1.041	1.06333	1.06297	0.0885889	0.445305	Amidophosphoribosyltransferase OS=Oryza sativa subsp. indica OX=39946 GN=OsI_04619 PE=3 SV=1
A2WXH7	0.957005	1.035	1.0815	1.08136	0.113039	0.406827	Uncharacterized protein OS=Oryza sativa subsp. indica OX=39946 GN=OsI_04628 PE=4 SV=1
A2WXH9	1.05401	1.40301	1.33112	1.33111	0.412638	0.0751066	Uncharacterized protein OS=Oryza sativa subsp. indica OX=39946 GN=OsI_04630 PE=3 SV=1
A2WXL1	0.820005	1.178	1.43658	1.43512	0.522641	0.0300196	Pectinesterase OS=Oryza sativa subsp. indica OX=39946 GN=OsI_04662 PE=4 SV=1
A2WXL9	0.929005	0.848005	0.91281	0.912574	-0.131614	0.218187	Bidirectional sugar transporter SWEET OS=Oryza sativa subsp. indica OX=39946 GN=OsI_04670 PE=3 SV=1
A2WXM2	1.128	1.366	1.21099	1.2108	0.276189	0.186503	Uncharacterized protein OS=Oryza sativa subsp. indica OX=39946 GN=OsI_04673 PE=3 SV=1
A2WXN0	0.922005	0.908005	0.984816	0.984536	-0.0220743	0.374545	Uncharacterized protein OS=Oryza sativa subsp. indica OX=39946 GN=OsI_04681 PE=4 SV=1
A2WXR4	0.915005	1.015	1.10929	1.10929	0.149635	0.350983	Uncharacterized protein OS=Oryza sativa subsp. indica OX=39946 GN=OsI_04716 PE=4 SV=1
A2WXS1	1.019	1.138	1.11678	1.11746	0.159346	0.336636	Uncharacterized protein OS=Oryza sativa subsp. indica OX=39946 GN=OsI_04723 PE=3 SV=1
A2WXS7	1.011	1.10701	1.09496	1.09504	0.130872	0.379299	Signal recognition particle subunit SRP72 OS=Oryza sativa subsp. indica OX=39946 GN=OsI_04729 PE=3 SV=1
A2WXT1	0.977005	0.948005	0.970317	0.970195	-0.0434713	0.341123	Uncharacterized protein OS=Oryza sativa subsp. indica OX=39946 GN=OsI_04733 PE=4 SV=1
A2WXV0	0.844005	0.724005	0.857821	0.858225	-0.221252	0.124347	Pectin acetylesterase OS=Oryza sativa subsp. indica OX=39946 GN=OsI_04753 PE=3 SV=1
A2WXV8	0.987005	0.986005	0.998987	0.999011	-0.00146243	0.407661	Fructokinase-1 OS=Oryza sativa subsp. indica OX=39946 GN=FRK1 PE=1 SV=1
A2WXV9	0.993005	0.863005	0.869084	0.869447	-0.202432	0.141243	Uncharacterized protein OS=Oryza sativa subsp. indica OX=39946 GN=OsI_04763 PE=4 SV=1
A2WXW7	1.01801	1.29201	1.26915	1.26822	0.343867	0.122491	Uncharacterized protein OS=Oryza sativa subsp. indica OX=39946 GN=OsI_04772 PE=3 SV=1
A2WXX7	0.910005	0.831005	0.913187	0.913168	-0.131017	0.218923	Uncharacterized protein OS=Oryza sativa subsp. indica OX=39946 GN=OsI_04783 PE=3 SV=1
A2WXY0	0.995005	1.164	1.16985	1.16935	0.226322	0.244906	Uncharacterized protein OS=Oryza sativa subsp. indica OX=39946 GN=OsI_04786 PE=4 SV=1
A2WY11	0.952005	1.079	1.1334	1.13347	0.18066	0.305989	Uncharacterized protein OS=Oryza sativa subsp. indica OX=39946 GN=OsI_04816 PE=4 SV=1
A2WY49	0.969005	1.03201	1.06502	1.06547	0.0908739	0.441682	Uncharacterized protein OS=Oryza sativa subsp. indica OX=39946 GN=OsI_04854 PE=2 SV=1
A2WY84	0.959005	0.916005	0.955162	0.955148	-0.0661829	0.306968	Uncharacterized protein OS=Oryza sativa subsp. indica OX=39946 GN=OsI_04888 PE=4 SV=1
A2WYA7	1.04801	1.15901	1.10592	1.10611	0.145241	0.357547	Peptidylprolyl isomerase OS=Oryza sativa subsp. indica OX=39946 GN=OsI_04911 PE=4 SV=1
A2WYB1	0.999005	1.01801	1.01902	1.01894	0.0271808	0.454747	AP-4 complex subunit epsilon OS=Oryza sativa subsp. indica OX=39946 GN=OsI_04915 PE=3 SV=1
A2WYB3	0.830005	0.658005	0.792772	0.79351	-0.335021	0.0515797	Uncharacterized protein OS=Oryza sativa subsp. indica OX=39946 GN=OsI_04917 PE=4 SV=1
A2WYB5	1.003	0.903005	0.9003	0.900935	-0.151523	0.194436	Uncharacterized protein OS=Oryza sativa subsp. indica OX=39946 GN=OsI_04919 PE=4 SV=1
A2WYD1	0.928005	0.998005	1.07543	1.07588	0.104914	0.419533	Uncharacterized protein OS=Oryza sativa subsp. indica OX=39946 GN=OsI_04935 PE=4 SV=1
A2WYE1	0.964005	0.982005	1.01867	1.01795	0.0266897	0.453933	Small ubiquitin-related modifier OS=Oryza sativa subsp. indica OX=39946 GN=OsI_04943 PE=2 SV=1
A2WYE9	0.966005	0.776005	0.803314	0.803458	-0.315965	0.0605756	Probable sucrose-phosphate synthase 1 OS=Oryza sativa subsp. indica OX=39946 GN=SPS1 PE=2 SV=2
A2WYF4	0.972005	1.069	1.09979	1.10052	0.137233	0.369618	Stearoyl-[acyl-carrier-protein] 9-desaturase 2, chloroplastic OS=Oryza sativa subsp. indica OX=39946 GN=SSI2 PE=3 SV=1
A2WYF5	1.09	1.509	1.3844	1.38382	0.469263	0.0478409	Uncharacterized protein OS=Oryza sativa subsp. indica OX=39946 GN=OsI_04957 PE=4 SV=1
A2WYG5	1.055	1.18901	1.12701	1.12677	0.172505	0.317571	Uncharacterized protein OS=Oryza sativa subsp. indica OX=39946 GN=OsI_04968 PE=4 SV=1
A2WYG9	1.045	1.11	1.0622	1.06219	0.0870563	0.447738	Probable mitochondrial import receptor subunit TOM20 OS=Oryza sativa subsp. indica OX=39946 GN=TOM20 PE=2 SV=2
A2WYI2	0.898005	0.988005	1.10022	1.09924	0.137795	0.368766	Uncharacterized protein OS=Oryza sativa subsp. indica OX=39946 GN=OsI_04983 PE=4 SV=1
A2WYJ1	0.951005	1.017	1.0694	1.06994	0.0968019	0.432304	Uncharacterized protein OS=Oryza sativa subsp. indica OX=39946 GN=OsI_04992 PE=4 SV=1
A2WYJ3	0.961005	1.13	1.17586	1.17594	0.233713	0.235673	Uncharacterized protein OS=Oryza sativa subsp. indica OX=39946 GN=OsI_04994 PE=4 SV=1
A2WYK3	0.938005	1.23001	1.3113	1.31053	0.390997	0.0882076	Uncharacterized protein OS=Oryza sativa subsp. indica OX=39946 GN=OsI_05005 PE=3 SV=1
A2WYN1	1.01001	1.36101	1.34752	1.34817	0.43031	0.0655548	Uncharacterized protein OS=Oryza sativa subsp. indica OX=39946 GN=OsI_05037 PE=3 SV=1
A2WYN7	1.10501	1.013	0.916742	0.917593	-0.125412	0.225914	Uncharacterized protein OS=Oryza sativa subsp. indica OX=39946 GN=OsI_05045 PE=4 SV=1
A2WYP5	0.915005	0.886005	0.968306	0.9684	-0.0464648	0.336538	Uncharacterized protein OS=Oryza sativa subsp. indica OX=39946 GN=OsI_05053 PE=4 SV=1
A2WYR9	1.04001	1.356	1.30384	1.30346	0.382772	0.09361	Uncharacterized protein OS=Oryza sativa subsp. indica OX=39946 GN=OsI_05077 PE=3 SV=1
A2WYS0	0.949005	1.08201	1.14015	1.13851	0.18922	0.294039	Uncharacterized protein OS=Oryza sativa subsp. indica OX=39946 GN=OsI_05078 PE=4 SV=1
A2WYS1	0.929005	1.04401	1.12379	1.12329	0.16837	0.323512	Uncharacterized protein OS=Oryza sativa subsp. indica OX=39946 GN=OsI_05079 PE=4 SV=1
A2WYT2	0.690005	0.982005	1.42319	1.42225	0.509124	0.0339081	Uncharacterized protein OS=Oryza sativa subsp. indica OX=39946 GN=OsI_05093 PE=4 SV=1
A2WYT3	1.005	1.402	1.39502	1.3953	0.480289	0.0435928	Uncharacterized protein OS=Oryza sativa subsp. indica OX=39946 GN=OsI_05094 PE=3 SV=1
A2WYW0	1.071	1.16101	1.08403	1.08469	0.116409	0.401586	Photosystem II reaction center Psb28 protein OS=Oryza sativa subsp. indica OX=39946 GN=OsI_05122 PE=3 SV=1
A2WYW8	0.880005	0.953005	1.08295	1.08307	0.114972	0.403819	Uncharacterized protein OS=Oryza sativa subsp. indica OX=39946 GN=OsI_05132 PE=4 SV=1
A2WYX0	1.083	1.053	0.972299	0.972628	-0.0405276	0.345655	Uncharacterized protein OS=Oryza sativa subsp. indica OX=39946 GN=OsI_05134 PE=4 SV=1
A2WYX1	1.067	0.956005	0.89597	0.895944	-0.158477	0.186526	Uncharacterized protein OS=Oryza sativa subsp. indica OX=39946 GN=OsI_05135 PE=4 SV=1
A2WYX3	1.037	1.083	1.04436	1.04509	0.0626171	0.486742	Phosphotransferase OS=Oryza sativa subsp. indica OX=39946 GN=OsI_05139 PE=3 SV=1
A2WYX5	1.02401	1.33001	1.29883	1.29922	0.377209	0.0974001	Uncharacterized protein OS=Oryza sativa subsp. indica OX=39946 GN=OsI_05141 PE=3 SV=1
A2WYX6	0.737005	1.73201	2.35006	2.34938	1.2327	1.11e-06	Uncharacterized protein OS=Oryza sativa subsp. indica OX=39946 GN=OsI_05142 PE=3 SV=1
A2WYZ2	0.837005	1.198	1.4313	1.4324	0.517326	0.0315021	Uncharacterized protein OS=Oryza sativa subsp. indica OX=39946 GN=OsI_05158 PE=4 SV=1
A2WYZ7	0.995005	1.27601	1.28241	1.28195	0.358858	0.110699	Uncharacterized protein OS=Oryza sativa subsp. indica OX=39946 GN=OsI_05162 PE=3 SV=1
A2WZ24	0.925005	1.08801	1.17622	1.17723	0.234152	0.235131	Uncharacterized protein OS=Oryza sativa subsp. indica OX=39946 GN=OsI_05191 PE=4 SV=1
A2WZ32	0.989005	0.728005	0.736098	0.735991	-0.442029	0.0188721	Uncharacterized protein OS=Oryza sativa subsp. indica OX=39946 GN=OsI_05200 PE=4 SV=1
A2WZ46	0.871005	0.689005	0.791046	0.790909	-0.338167	0.0502029	Uncharacterized protein OS=Oryza sativa subsp. indica OX=39946 GN=OsI_05216 PE=3 SV=1
A2WZ47	1.02201	0.776005	0.759297	0.75897	-0.397264	0.0293622	Uncharacterized protein OS=Oryza sativa subsp. indica OX=39946 GN=OsI_05217 PE=3 SV=1
A2WZ52	0.957005	0.687005	0.71787	0.717657	-0.478206	0.0129055	Uncharacterized protein OS=Oryza sativa subsp. indica OX=39946 GN=OsI_05222 PE=3 SV=1
A2WZ68	1.025	1.12	1.09268	1.09164	0.127874	0.383888	Uncharacterized protein OS=Oryza sativa subsp. indica OX=39946 GN=OsI_05238 PE=4 SV=1
A2WZ70	0.901005	0.664005	0.73696	0.736498	-0.440341	0.0192002	Uncharacterized protein OS=Oryza sativa subsp. indica OX=39946 GN=OsI_05240 PE=4 SV=1
A2WZ78	1.059	0.769005	0.726158	0.726714	-0.461645	0.0153971	Uncharacterized protein OS=Oryza sativa subsp. indica OX=39946 GN=OsI_05248 PE=4 SV=1
A2WZA8	1.081	1.08901	1.0074	1.00879	0.0106374	0.42743	Uncharacterized protein OS=Oryza sativa subsp. indica OX=39946 GN=OsI_05280 PE=4 SV=1
A2WZB6	0.896005	0.855005	0.954241	0.954686	-0.0675739	0.304926	Uncharacterized protein OS=Oryza sativa subsp. indica OX=39946 GN=OsI_05288 PE=4 SV=1
A2WZD3	1.255	1.273	1.01434	1.01423	0.020545	0.443757	Ubiquitin-fold modifier 1 OS=Oryza sativa subsp. indica OX=39946 GN=OsI_05311 PE=3 SV=1
A2WZD6	1.053	0.920005	0.873695	0.874341	-0.194799	0.14852	Peroxidase OS=Oryza sativa subsp. indica OX=39946 GN=OsI_05314 PE=3 SV=1
A2WZD9	0.768005	0.715005	0.93099	0.92973	-0.103162	0.254869	Peroxidase OS=Oryza sativa subsp. indica OX=39946 GN=OsI_05317 PE=3 SV=1
A2WZE8	0.850005	0.971005	1.14235	1.14212	0.192007	0.290194	Uncharacterized protein OS=Oryza sativa subsp. indica OX=39946 GN=OsI_05327 PE=3 SV=1
A2WZF2	0.987005	1.307	1.32421	1.32373	0.405135	0.0794693	Uncharacterized protein OS=Oryza sativa subsp. indica OX=39946 GN=OsI_05330 PE=3 SV=1
A2WZG0	1.00801	1.051	1.04266	1.04262	0.0602667	0.490506	Uncharacterized protein OS=Oryza sativa subsp. indica OX=39946 GN=OsI_05339 PE=4 SV=1
A2WZG3	0.969005	0.928005	0.957689	0.95682	-0.0623715	0.312594	Uncharacterized protein OS=Oryza sativa subsp. indica OX=39946 GN=OsI_05342 PE=4 SV=1
A2WZI5	0.840005	1.009	1.20119	1.20163	0.264464	0.199399	Uncharacterized protein OS=Oryza sativa subsp. indica OX=39946 GN=OsI_05368 PE=4 SV=1
A2WZI6	0.980005	1.07401	1.09592	1.09677	0.13214	0.377363	Uncharacterized protein OS=Oryza sativa subsp. indica OX=39946 GN=OsI_05369 PE=4 SV=1
A2WZJ5	0.923005	0.882005	0.95558	0.955466	-0.0655516	0.307897	Uncharacterized protein OS=Oryza sativa subsp. indica OX=39946 GN=OsI_05379 PE=3 SV=1
A2WZK1	1.04401	1.029	0.985632	0.986261	-0.0208786	0.376443	Cytochrome b5 OS=Oryza sativa subsp. indica OX=39946 GN=OsI_05385 PE=2 SV=1
A2WZM3	1.021	0.959005	0.939276	0.939539	-0.0903797	0.272343	Uncharacterized protein OS=Oryza sativa subsp. indica OX=39946 GN=OsI_05413 PE=4 SV=1
A2WZP1	0.953005	0.746005	0.782792	0.78192	-0.353298	0.043983	2-methoxy-6-polyprenyl-1,4-benzoquinol methylase, mitochondrial OS=Oryza sativa subsp. indica OX=39946 GN=COQ5 PE=3 SV=1
A2WZQ1	0.993005	1.116	1.12387	1.12308	0.168471	0.323367	Uncharacterized protein OS=Oryza sativa subsp. indica OX=39946 GN=OsI_05443 PE=3 SV=1
A2WZR6	0.933005	0.925005	0.991426	0.990596	-0.0124236	0.389951	Uncharacterized protein OS=Oryza sativa subsp. indica OX=39946 GN=OsI_05457 PE=4 SV=1
A2WZT1	0.929005	0.933005	1.00431	1.00412	0.00619845	0.420153	Ferredoxin--NADP reductase, leaf isozyme 2, chloroplastic OS=Oryza sativa subsp. indica OX=39946 GN=OsI_05475 PE=3 SV=1
A2WZU1	0.950005	0.759005	0.798948	0.8	-0.323826	0.0567263	Uncharacterized protein OS=Oryza sativa subsp. indica OX=39946 GN=OsI_05484 PE=4 SV=1
A2WZU6	0.980005	1.071	1.09286	1.09246	0.128104	0.383535	L-lactate dehydrogenase OS=Oryza sativa subsp. indica OX=39946 GN=OsI_05489 PE=3 SV=1
A2WZU7	1.092	0.838005	0.7674	0.767155	-0.381949	0.0339143	Uncharacterized protein OS=Oryza sativa subsp. indica OX=39946 GN=OsI_05490 PE=4 SV=1
A2WZV2	0.970005	1.394	1.43711	1.43634	0.523172	0.029875	Uncharacterized protein OS=Oryza sativa subsp. indica OX=39946 GN=OsI_05495 PE=3 SV=1
A2WZV9	0.932005	1.023	1.09764	1.09836	0.134404	0.373914	Uncharacterized protein OS=Oryza sativa subsp. indica OX=39946 GN=OsI_05501 PE=4 SV=1
A2WZW3	1.13901	0.945005	0.829676	0.82947	-0.26938	0.0877131	Uncharacterized protein OS=Oryza sativa subsp. indica OX=39946 GN=OsI_05506 PE=4 SV=1
A2WZZ8	0.996005	1.152	1.15663	1.15761	0.209922	0.266066	Uncharacterized protein OS=Oryza sativa subsp. indica OX=39946 GN=OsI_05538 PE=3 SV=1
A2X022	0.919005	0.872005	0.948858	0.948617	-0.0757363	0.293066	Uncharacterized protein OS=Oryza sativa subsp. indica OX=39946 GN=OsI_05560 PE=4 SV=1
A2X026	0.778005	1.06601	1.37018	1.36914	0.454363	0.0541008	Carboxypeptidase OS=Oryza sativa subsp. indica OX=39946 GN=OsI_05564 PE=3 SV=1
A2X036	1.075	1.094	1.01767	1.01675	0.025276	0.451588	Uncharacterized protein OS=Oryza sativa subsp. indica OX=39946 GN=OsI_05577 PE=3 SV=1
A2X091	0.937005	0.804005	0.858058	0.857977	-0.220852	0.124691	Uncharacterized protein OS=Oryza sativa subsp. indica OX=39946 GN=OsI_05631 PE=3 SV=1
A2X0A2	1.13501	1.501	1.32247	1.32217	0.40323	0.0806073	Histone deacetylase complex subunit SAP18 OS=Oryza sativa subsp. indica OX=39946 GN=OsI_05642 PE=3 SV=1
A2X0A5	1.04801	1.015	0.968512	0.969112	-0.0461588	0.337006	Eukaryotic translation initiation factor 3 subunit J OS=Oryza sativa subsp. indica OX=39946 GN=OsI_05645 PE=3 SV=1
A2X0B2	0.953005	1.04201	1.09339	1.09408	0.128807	0.382459	Uncharacterized protein OS=Oryza sativa subsp. indica OX=39946 GN=OsI_05651 PE=3 SV=1
A2X0E2	0.923005	0.780005	0.845071	0.845481	-0.242855	0.106759	Uncharacterized protein OS=Oryza sativa subsp. indica OX=39946 GN=OsI_05680 PE=4 SV=1
A2X0E4	1.15701	1.174	1.01469	1.01433	0.0210435	0.444581	Uncharacterized protein OS=Oryza sativa subsp. indica OX=39946 GN=OsI_05682 PE=4 SV=1
A2X0E5	0.938005	1.35501	1.44456	1.44526	0.530631	0.0279005	Uncharacterized protein OS=Oryza sativa subsp. indica OX=39946 GN=OsI_05683 PE=4 SV=1
A2X0F6	0.855005	0.693005	0.810527	0.810099	-0.303067	0.06733	Uncharacterized protein OS=Oryza sativa subsp. indica OX=39946 GN=OsI_05692 PE=3 SV=1
A2X0H7	1.07601	1.30401	1.21189	1.21264	0.277265	0.185347	Uncharacterized protein OS=Oryza sativa subsp. indica OX=39946 GN=OsI_05714 PE=4 SV=1
A2X0H8	0.980005	1.06801	1.0898	1.08929	0.124057	0.389755	Uncharacterized protein OS=Oryza sativa subsp. indica OX=39946 GN=OsI_05715 PE=3 SV=1
A2X0J0	1.05001	1.18	1.12381	1.12397	0.168397	0.323474	Uncharacterized protein OS=Oryza sativa subsp. indica OX=39946 GN=OsI_05725 PE=4 SV=1
A2X0J1	1.019	0.866005	0.849854	0.849813	-0.234714	0.113164	Uncharacterized protein OS=Oryza sativa subsp. indica OX=39946 GN=OsI_05726 PE=4 SV=1
A2X0M4	1.05201	1.09301	1.03897	1.03976	0.0551584	0.498688	Uncharacterized protein OS=Oryza sativa subsp. indica OX=39946 GN=OsI_05760 PE=4 SV=1
A2X0M6	0.973005	1.368	1.40596	1.40586	0.491554	0.0395722	Uncharacterized protein OS=Oryza sativa subsp. indica OX=39946 GN=OsI_05762 PE=3 SV=1
A2X0N5	1.023	1.08601	1.06158	1.06168	0.0862175	0.449071	Uncharacterized protein OS=Oryza sativa subsp. indica OX=39946 GN=OsI_05771 PE=4 SV=1
A2X0P6	0.944005	0.658005	0.697036	0.697334	-0.520696	0.00804446	Uncharacterized protein OS=Oryza sativa subsp. indica OX=39946 GN=OsI_05781 PE=4 SV=1
A2X0Q3	0.915005	1.03201	1.12787	1.12725	0.173598	0.316007	Protein arginine N-methyltransferase 5 OS=Oryza sativa subsp. indica OX=39946 GN=PRMT5 PE=3 SV=2
A2X0Q5	1.061	0.834005	0.786052	0.786517	-0.347304	0.0463686	Uncharacterized protein OS=Oryza sativa subsp. indica OX=39946 GN=OsI_05789 PE=3 SV=1
A2X0R4	0.885005	0.795005	0.898306	0.89802	-0.154722	0.190772	Molybdopterin synthase catalytic subunit OS=Oryza sativa subsp. indica OX=39946 GN=MOCS2 PE=3 SV=1
A2X0T0	0.965005	1.045	1.0829	1.08351	0.114902	0.403928	Uncharacterized protein OS=Oryza sativa subsp. indica OX=39946 GN=OsI_05813 PE=4 SV=1
A2X0V4	1.05601	1.087	1.02936	1.02952	0.0417419	0.478974	Uncharacterized protein OS=Oryza sativa subsp. indica OX=39946 GN=OsI_05839 PE=3 SV=1
A2X147	1.005	1.547	1.5393	1.53878	0.622275	0.0112863	Uncharacterized protein OS=Oryza sativa subsp. indica OX=39946 GN=OsI_05928 PE=4 SV=1
A2X154	1.106	1.23401	1.11573	1.11538	0.15799	0.338625	Uncharacterized protein OS=Oryza sativa subsp. indica OX=39946 GN=OsI_05935 PE=4 SV=1
A2X156	0.953005	1.19101	1.24974	1.25	0.321624	0.141568	Uncharacterized protein OS=Oryza sativa subsp. indica OX=39946 GN=OsI_05937 PE=4 SV=1
A2X1A0	1.067	1.325	1.2418	1.24302	0.312431	0.150011	Uncharacterized protein OS=Oryza sativa subsp. indica OX=39946 GN=OsI_05978 PE=4 SV=1
A2X1B6	1.52601	2.46001	1.61206	1.61255	0.688902	0.00541508	Tubulin beta chain OS=Oryza sativa subsp. indica OX=39946 GN=OsI_05997 PE=3 SV=1
A2X1E0	0.864005	0.879005	1.01736	1.01754	0.0248317	0.450852	Glycine cleavage system H protein OS=Oryza sativa subsp. indica OX=39946 GN=OsI_06022 PE=3 SV=1
A2X1F8	0.939005	0.873005	0.929713	0.929112	-0.105143	0.252215	Uncharacterized protein OS=Oryza sativa subsp. indica OX=39946 GN=OsI_06039 PE=3 SV=1
A2X1H8	1.06001	1.057	0.99717	0.997018	-0.00408887	0.403399	Uncharacterized protein OS=Oryza sativa subsp. indica OX=39946 GN=OsI_06059 PE=3 SV=1
A2X1I4	1.03801	1.059	1.02023	1.01991	0.028896	0.457594	Uncharacterized protein OS=Oryza sativa subsp. indica OX=39946 GN=OsI_06064 PE=4 SV=1
A2X1J7	0.869005	1.219	1.40276	1.40321	0.488268	0.0407126	Uncharacterized protein OS=Oryza sativa subsp. indica OX=39946 GN=OsI_06077 PE=4 SV=1
A2X1M0	1.134	1.053	0.928572	0.929564	-0.106915	0.249853	Ubiquitin carboxyl-terminal hydrolase OS=Oryza sativa subsp. indica OX=39946 GN=OsI_06099 PE=3 SV=1
A2X1M1	1.03201	1.05201	1.01938	1.0185	0.0276916	0.455595	Uncharacterized protein OS=Oryza sativa subsp. indica OX=39946 GN=OsI_06100 PE=4 SV=1
A2X1N0	1.10901	1.05201	0.948603	0.94894	-0.0761243	0.292508	Uncharacterized protein OS=Oryza sativa subsp. indica OX=39946 GN=OsI_06110 PE=4 SV=1
A2X1N4	0.926005	0.802005	0.866091	0.866279	-0.207409	0.13663	Proteasome subunit beta type OS=Oryza sativa subsp. indica OX=39946 GN=OsI_06114 PE=3 SV=1
A2X1P8	1.134	1.14301	1.00794	1.00883	0.0114047	0.42869	Uncharacterized protein OS=Oryza sativa subsp. indica OX=39946 GN=OsI_06126 PE=4 SV=1
A2X1Q2	1.128	1.12901	1.00089	1	0.00127841	0.41212	Uncharacterized protein OS=Oryza sativa subsp. indica OX=39946 GN=OsI_06130 PE=4 SV=1
A2X1S2	0.976005	1.174	1.20287	1.20368	0.266478	0.197146	Uncharacterized protein OS=Oryza sativa subsp. indica OX=39946 GN=OsI_06150 PE=3 SV=1
A2X1S4	1.06201	0.998005	0.939737	0.939189	-0.0896716	0.273328	Uncharacterized protein OS=Oryza sativa subsp. indica OX=39946 GN=OsI_06152 PE=4 SV=1
A2X1S7	0.861005	0.789005	0.916377	0.915578	-0.125987	0.22519	Uncharacterized protein OS=Oryza sativa subsp. indica OX=39946 GN=OsI_06155 PE=4 SV=1
A2X1S8	1.11301	0.569005	0.511233	0.511177	-0.967947	9.39e-06	Uncharacterized protein OS=Oryza sativa subsp. indica OX=39946 GN=OsI_06156 PE=4 SV=1
A2X1T1	0.982005	1.19	1.21181	1.21131	0.277165	0.185453	Uncharacterized protein OS=Oryza sativa subsp. indica OX=39946 GN=OsI_06161 PE=4 SV=1
A2X1T8	0.944005	1.057	1.1197	1.11987	0.163116	0.331128	Uncharacterized protein OS=Oryza sativa subsp. indica OX=39946 GN=OsI_06165 PE=3 SV=1
A2X1V6	0.968005	1.037	1.07128	1.07263	0.0993364	0.428306	Uncharacterized protein OS=Oryza sativa subsp. indica OX=39946 GN=OsI_06183 PE=4 SV=1
A2X1X1	1.04801	1.21601	1.1603	1.16062	0.214504	0.260063	Uncharacterized protein OS=Oryza sativa subsp. indica OX=39946 GN=OsI_06197 PE=4 SV=1
A2X1X4	1.003	0.969005	0.966102	0.96507	-0.0497528	0.33153	Uncharacterized protein OS=Oryza sativa subsp. indica OX=39946 GN=OsI_06200 PE=4 SV=1
A2X1X5	1.025	1.19901	1.16976	1.1691	0.226207	0.245051	Uncharacterized protein OS=Oryza sativa subsp. indica OX=39946 GN=OsI_06201 PE=4 SV=1
A2X1Y8	0.932005	1.144	1.22747	1.22786	0.295684	0.166238	Uncharacterized protein OS=Oryza sativa subsp. indica OX=39946 GN=OsI_06214 PE=4 SV=1
A2X1Z0	0.976005	1.06601	1.09221	1.09261	0.127254	0.38484	Uncharacterized protein OS=Oryza sativa subsp. indica OX=39946 GN=OsI_06216 PE=4 SV=1
A2X202	1.003	1.077	1.07378	1.07382	0.102696	0.423017	Uncharacterized protein OS=Oryza sativa subsp. indica OX=39946 GN=OsI_06226 PE=4 SV=1
A2X204	0.887005	0.721005	0.812853	0.812559	-0.298933	0.069614	Uncharacterized protein OS=Oryza sativa subsp. indica OX=39946 GN=OsI_06228 PE=4 SV=1
A2X208	1.03801	1.271	1.22447	1.22423	0.292156	0.169796	Outer envelope protein 80, chloroplastic OS=Oryza sativa subsp. indica OX=39946 GN=OEP80 PE=3 SV=1
A2X217	0.878005	1.039	1.18337	1.18251	0.242902	0.224469	Uncharacterized protein OS=Oryza sativa subsp. indica OX=39946 GN=OsI_06242 PE=4 SV=1
A2X218	1.059	0.957005	0.903683	0.903901	-0.146111	0.200731	Chlorophyll a-b binding protein, chloroplastic OS=Oryza sativa subsp. indica OX=39946 GN=OsI_06243 PE=3 SV=1
A2X229	1.01601	1.219	1.1998	1.19958	0.262797	0.201275	Uncharacterized protein OS=Oryza sativa subsp. indica OX=39946 GN=OsI_06254 PE=4 SV=1
A2X230	0.937005	1.172	1.2508	1.25028	0.32285	0.140466	Uncharacterized protein OS=Oryza sativa subsp. indica OX=39946 GN=OsI_06255 PE=4 SV=1
A2X232	0.934005	0.763005	0.816917	0.817084	-0.291738	0.073731	Uncharacterized protein OS=Oryza sativa subsp. indica OX=39946 GN=OsI_06257 PE=4 SV=1
A2X266	0.625005	0.155005	0.248006	0.247453	-2.01155	0	Glycosyltransferase OS=Oryza sativa subsp. indica OX=39946 GN=OsI_06294 PE=3 SV=1
A2X268	1.015	1.29001	1.27093	1.27092	0.34589	0.120851	Uncharacterized protein OS=Oryza sativa subsp. indica OX=39946 GN=OsI_06296 PE=4 SV=1
A2X277	1.02001	1.13301	1.11078	1.11065	0.151578	0.348095	Uncharacterized protein OS=Oryza sativa subsp. indica OX=39946 GN=OsI_06303 PE=4 SV=1
A2X279	0.948005	1.07401	1.13291	1.13208	0.180034	0.306872	Uncharacterized protein OS=Oryza sativa subsp. indica OX=39946 GN=OsI_06305 PE=3 SV=1
A2X285	0.992005	0.915005	0.922379	0.921756	-0.116568	0.237195	Glycosyltransferase OS=Oryza sativa subsp. indica OX=39946 GN=OsI_06310 PE=3 SV=1
A2X288	0.936005	0.719005	0.768164	0.768075	-0.380514	0.0343687	Glycosyltransferase OS=Oryza sativa subsp. indica OX=39946 GN=OsI_06312 PE=3 SV=1
A2X292	0.881005	0.669005	0.759366	0.759312	-0.397133	0.0293988	Glycosyltransferase OS=Oryza sativa subsp. indica OX=39946 GN=OsI_06316 PE=3 SV=1
A2X294	1.01601	1.30001	1.27953	1.2786	0.35561	0.113183	Uncharacterized protein OS=Oryza sativa subsp. indica OX=39946 GN=OsI_06318 PE=4 SV=1
A2X295	0.975005	0.871005	0.893334	0.893232	-0.162729	0.181789	ADP,ATP carrier protein OS=Oryza sativa subsp. indica OX=39946 GN=OsI_06319 PE=3 SV=1
A2X296	1.00401	0.904005	0.900399	0.900376	-0.151364	0.194619	Uncharacterized protein OS=Oryza sativa subsp. indica OX=39946 GN=OsI_06320 PE=4 SV=1
A2X2G3	0.994005	1.11101	1.11771	1.11715	0.16054	0.334887	Serine/threonine-protein phosphatase PP2A-3 catalytic subunit OS=Oryza sativa subsp. indica OX=39946 GN=PP2A3 PE=2 SV=2
A2X2G9	1.009	0.933005	0.924678	0.924402	-0.112977	0.241862	Aminopeptidase OS=Oryza sativa subsp. indica OX=39946 GN=OsI_06386 PE=3 SV=1
A2X2H9	0.869005	0.833005	0.958573	0.958853	-0.0610393	0.314571	Uncharacterized protein OS=Oryza sativa subsp. indica OX=39946 GN=OsI_06396 PE=4 SV=1
A2X2I0	1.202	1.196	0.995008	0.994823	-0.00721948	0.398333	CASP-like protein 2D1 OS=Oryza sativa subsp. indica OX=39946 GN=OsI_06397 PE=2 SV=1
A2X2I9	1.00001	1.1	1.1	1.10073	0.137503	0.369209	Uncharacterized protein OS=Oryza sativa subsp. indica OX=39946 GN=OsI_06408 PE=4 SV=1
A2X2J9	1.049	0.956005	0.911345	0.911439	-0.133931	0.215338	Uncharacterized protein OS=Oryza sativa subsp. indica OX=39946 GN=OsI_06417 PE=4 SV=1
A2X2K3	1.17	1.293	1.10513	1.10419	0.144213	0.359089	Serine/threonine protein phosphatase 2A 55 kDa regulatory subunit B beta isoform OS=Oryza sativa subsp. indica OX=39946 GN=OsI_006296 PE=2 SV=2
A2X2L3	0.927005	1.16501	1.25674	1.25644	0.329687	0.134432	Uncharacterized protein OS=Oryza sativa subsp. indica OX=39946 GN=OsI_06429 PE=3 SV=1
A2X2L7	0.853005	1.212	1.42087	1.42056	0.50677	0.034626	ABA receptor 10 OS=Oryza sativa subsp. indica OX=39946 GN=ABAR10 PE=2 SV=1
A2X2N4	0.979005	1.035	1.0572	1.05782	0.0802496	0.458567	Uncharacterized protein OS=Oryza sativa subsp. indica OX=39946 GN=OsI_06446 PE=4 SV=1
A2X2N6	1.037	1.005	0.969142	0.969458	-0.0452202	0.338441	40S ribosomal protein S24 OS=Oryza sativa subsp. indica OX=39946 GN=OsI_06448 PE=3 SV=1
A2X2N8	0.957005	0.991005	1.03553	1.03662	0.0503659	0.493365	Uncharacterized protein OS=Oryza sativa subsp. indica OX=39946 GN=OsI_06450 PE=3 SV=1
A2X2S3	0.921005	1.01801	1.10532	1.10526	0.144464	0.358713	Uncharacterized protein OS=Oryza sativa subsp. indica OX=39946 GN=OsI_06487 PE=4 SV=1
A2X2T0	1.031	1.888	1.83123	1.83353	0.872811	0.000506954	Peroxidase OS=Oryza sativa subsp. indica OX=39946 GN=OsI_06495 PE=3 SV=1
A2X2T9	0.896005	1.16	1.29464	1.29553	0.372552	0.100658	Uncharacterized protein OS=Oryza sativa subsp. indica OX=39946 GN=OsI_06504 PE=3 SV=1
A2X2V3	1.019	0.923005	0.90579	0.905676	-0.142751	0.2047	Glycosyltransferase OS=Oryza sativa subsp. indica OX=39946 GN=OsI_06519 PE=3 SV=1
A2X2W1	0.913005	0.921005	1.00876	1.00806	0.0125862	0.430633	Uncharacterized protein OS=Oryza sativa subsp. indica OX=39946 GN=OsI_06527 PE=4 SV=1
A2X2W2	0.961005	0.861005	0.895942	0.896585	-0.158522	0.186475	Uncharacterized protein OS=Oryza sativa subsp. indica OX=39946 GN=OsI_06528 PE=4 SV=1
A2X2W9	0.990005	0.949005	0.958586	0.958794	-0.0610201	0.3146	Uncharacterized protein OS=Oryza sativa subsp. indica OX=39946 GN=OsI_06537 PE=4 SV=1
A2X2X2	1.09101	1.03201	0.945921	0.946465	-0.0802078	0.286661	Transcription elongation factor 1 homolog OS=Oryza sativa subsp. indica OX=39946 GN=OsI_06540 PE=3 SV=1
A2X335	0.950005	1.13901	1.19895	1.19912	0.261767	0.202438	Uncharacterized protein OS=Oryza sativa subsp. indica OX=39946 GN=OsI_06619 PE=4 SV=1
A2X345	1.03601	1.17301	1.13224	1.13122	0.179178	0.30808	Protein THYLAKOID RHODANESE-LIKE, chloroplastic OS=Oryza sativa subsp. indica OX=39946 GN=TROL PE=3 SV=1
A2X358	0.987005	0.998005	1.01114	1.01099	0.0159897	0.436236	Uncharacterized protein OS=Oryza sativa subsp. indica OX=39946 GN=OsI_06639 PE=3 SV=1
A2X368	1.09501	1.07401	0.980822	0.980574	-0.0279367	0.365281	Uncharacterized protein OS=Oryza sativa subsp. indica OX=39946 GN=OsI_06649 PE=3 SV=1
A2X377	0.962005	1.16301	1.20894	1.20894	0.273741	0.189152	Vacuolar protein sorting-associated protein 29 OS=Oryza sativa subsp. indica OX=39946 GN=OsI_06659 PE=3 SV=1
A2X381	1.075	0.958005	0.891163	0.890927	-0.166238	0.177936	Reticulon-like protein OS=Oryza sativa subsp. indica OX=39946 GN=OsI_06662 PE=4 SV=1
A2X383	1.32601	1.311	0.988688	0.987929	-0.016413	0.38356	U1 small nuclear ribonucleoprotein C OS=Oryza sativa subsp. indica OX=39946 GN=OsI_06664 PE=3 SV=1
A2X3G5	1.02801	1.342	1.30545	1.30514	0.384543	0.0924267	Uncharacterized protein OS=Oryza sativa subsp. indica OX=39946 GN=OsI_06753 PE=3 SV=1
A2X3G6	1.01201	0.930005	0.918973	0.919242	-0.121906	0.230348	Uncharacterized protein OS=Oryza sativa subsp. indica OX=39946 GN=OsI_06754 PE=4 SV=1
A2X3I0	0.999005	0.917005	0.917918	0.917925	-0.123562	0.228247	60S ribosomal protein L27 OS=Oryza sativa subsp. indica OX=39946 GN=OsI_06769 PE=3 SV=1
A2X3J5	1.053	1.33801	1.27065	1.27044	0.345571	0.121108	40S ribosomal protein S3a OS=Oryza sativa subsp. indica OX=39946 GN=OsI_06784 PE=3 SV=1
A2X3L7	0.998005	1.02601	1.02806	1.02817	0.0399188	0.475935	Uncharacterized protein OS=Oryza sativa subsp. indica OX=39946 GN=OsI_06810 PE=3 SV=1
A2X3M2	1.108	1.348	1.21661	1.21613	0.282861	0.179401	Uncharacterized protein OS=Oryza sativa subsp. indica OX=39946 GN=OsI_06814 PE=4 SV=1
A2X3P1	0.878005	0.782005	0.890661	0.891489	-0.167051	0.177051	Uncharacterized protein OS=Oryza sativa subsp. indica OX=39946 GN=OsI_06831 PE=4 SV=1
A2X3S5	0.870005	0.939005	1.07931	1.07938	0.110109	0.411399	Uncharacterized protein OS=Oryza sativa subsp. indica OX=39946 GN=OsI_06862 PE=4 SV=1
A2X3U8	1.05801	1.26401	1.19471	1.19486	0.256656	0.208276	Uncharacterized protein OS=Oryza sativa subsp. indica OX=39946 GN=OsI_06886 PE=4 SV=1
A2X3V3	0.936005	1.22401	1.30769	1.3076	0.387021	0.090789	Uncharacterized protein OS=Oryza sativa subsp. indica OX=39946 GN=OsI_06890 PE=4 SV=1
A2X3Z4	1.00201	1.027	1.02495	1.02482	0.0355535	0.468663	Uncharacterized protein OS=Oryza sativa subsp. indica OX=39946 GN=OsI_06927 PE=4 SV=1
A2X427	1.03001	1.35101	1.31165	1.31295	0.391382	0.0879606	Uncharacterized protein OS=Oryza sativa subsp. indica OX=39946 GN=OsI_06959 PE=4 SV=1
A2X479	0.966005	0.781005	0.80849	0.809478	-0.306699	0.0653718	GTPase activating protein 1 OS=Oryza sativa subsp. indica OX=39946 GN=OsI_07012 PE=3 SV=1
A2X498	0.939005	0.974005	1.03727	1.03746	0.0527963	0.497423	Uncharacterized protein OS=Oryza sativa subsp. indica OX=39946 GN=OsI_07028 PE=4 SV=1
A2X4A5	0.784005	1.26601	1.61479	1.61432	0.691348	0.00526435	Uncharacterized protein OS=Oryza sativa subsp. indica OX=39946 GN=OsI_07034 PE=4 SV=1
A2X4D4	0.939005	1.045	1.11289	1.1115	0.154305	0.344055	Uncharacterized protein OS=Oryza sativa subsp. indica OX=39946 GN=OsI_07062 PE=4 SV=1
A2X4F7	0.908005	1.34901	1.48568	1.48502	0.571124	0.0189845	Uncharacterized protein OS=Oryza sativa subsp. indica OX=39946 GN=OsI_07085 PE=3 SV=1
A2X4F8	0.979005	1.12301	1.14709	1.14712	0.197976	0.282042	Dirigent protein OS=Oryza sativa subsp. indica OX=39946 GN=OsI_07086 PE=3 SV=1
A2X4J6	1.001	0.829005	0.828173	0.828773	-0.271996	0.0859814	Uncharacterized protein OS=Oryza sativa subsp. indica OX=39946 GN=OsI_07114 PE=4 SV=1
A2X4M4	1.041	1.307	1.25552	1.25476	0.328288	0.135653	Uncharacterized protein OS=Oryza sativa subsp. indica OX=39946 GN=OsI_07144 PE=4 SV=1
A2X4T5	0.768005	0.944005	1.22917	1.22781	0.297679	0.164247	Uncharacterized protein OS=Oryza sativa subsp. indica OX=39946 GN=OsI_07207 PE=4 SV=1
A2X4T7	0.988005	1.16901	1.1832	1.18328	0.242691	0.224722	40S ribosomal protein S27 OS=Oryza sativa subsp. indica OX=39946 GN=OsI_07209 PE=3 SV=1
A2X4T8	0.901005	1.02401	1.13651	1.13704	0.184616	0.30044	Uncharacterized protein OS=Oryza sativa subsp. indica OX=39946 GN=OsI_07210 PE=4 SV=1
A2X4W1	1.067	1.03401	0.969072	0.96978	-0.0453238	0.338283	Uncharacterized protein OS=Oryza sativa subsp. indica OX=39946 GN=OsI_07232 PE=4 SV=1
A2X4W3	0.984005	1.392	1.41463	1.41478	0.500427	0.0366225	Uncharacterized protein OS=Oryza sativa subsp. indica OX=39946 GN=OsI_07234 PE=4 SV=1
A2X4Z3	0.637005	0.547005	0.858714	0.858437	-0.219751	0.12564	RING-type E3 ubiquitin transferase OS=Oryza sativa subsp. indica OX=39946 GN=OsI_07267 PE=4 SV=1
A2X4Z9	0.845005	0.749005	0.886391	0.886316	-0.173985	0.169616	Uncharacterized protein OS=Oryza sativa subsp. indica OX=39946 GN=OsI_07272 PE=3 SV=1
A2X532	0.979005	0.852005	0.870276	0.870787	-0.200454	0.143105	Uncharacterized protein OS=Oryza sativa subsp. indica OX=39946 GN=OsI_07304 PE=4 SV=1
A2X547	1.01001	1.14501	1.13366	1.13313	0.180991	0.305523	Uncharacterized protein OS=Oryza sativa subsp. indica OX=39946 GN=OsI_07321 PE=3 SV=1
A2X554	0.713005	0.476005	0.667604	0.667595	-0.582935	0.00382191	Uncharacterized protein OS=Oryza sativa subsp. indica OX=39946 GN=OsI_07330 PE=4 SV=1
A2X556	1.25201	1.301	1.03914	1.0392	0.0553862	0.498323	Uncharacterized protein OS=Oryza sativa subsp. indica OX=39946 GN=OsI_07332 PE=4 SV=1
A2X559	0.957005	1.00801	1.05329	1.05339	0.0749044	0.467093	Uncharacterized protein OS=Oryza sativa subsp. indica OX=39946 GN=OsI_07335 PE=4 SV=1
A2X592	0.843005	0.899005	1.06643	1.06712	0.092788	0.43865	Uncharacterized protein OS=Oryza sativa subsp. indica OX=39946 GN=OsI_07363 PE=4 SV=1
A2X598	0.909005	0.968005	1.06491	1.06508	0.0907263	0.441916	Uncharacterized protein OS=Oryza sativa subsp. indica OX=39946 GN=OsI_07368 PE=4 SV=1
A2X5F3	1.09101	1.06201	0.973419	0.972719	-0.0388672	0.348221	Uncharacterized protein OS=Oryza sativa subsp. indica OX=39946 GN=OsI_07431 PE=4 SV=1
A2X5F8	1.00801	1.013	1.00496	1.00588	0.0071385	0.421692	Cytochrome b-c1 complex subunit Rieske, mitochondrial OS=Oryza sativa subsp. indica OX=39946 GN=OsI_07438 PE=4 SV=1
A2X5G2	0.911005	0.580005	0.636665	0.63578	-0.651394	0.00156869	Uncharacterized protein OS=Oryza sativa subsp. indica OX=39946 GN=OsI_07440 PE=4 SV=1
A2X5G5	0.915005	0.904005	0.987978	0.987355	-0.0174489	0.381906	Uncharacterized protein OS=Oryza sativa subsp. indica OX=39946 GN=OsI_07443 PE=4 SV=1
A2X5H4	1.06001	1.08201	1.02075	1.01951	0.0296361	0.458823	Uncharacterized protein OS=Oryza sativa subsp. indica OX=39946 GN=OsI_07454 PE=4 SV=1
A2X5H5	0.915005	0.924005	1.00984	1.01014	0.014121	0.433158	Inositol polyphosphate multikinase IPK2 OS=Oryza sativa subsp. indica OX=39946 GN=IPK2 PE=2 SV=1
A2X5K1	1.069	1.15501	1.08045	1.081	0.11163	0.409024	Uncharacterized protein OS=Oryza sativa subsp. indica OX=39946 GN=OsI_07481 PE=3 SV=1
A2X5K4	0.929005	1.01601	1.09365	1.09368	0.129149	0.381934	Uncharacterized protein OS=Oryza sativa subsp. indica OX=39946 GN=OsI_07486 PE=4 SV=1
A2X5L0	1.223	1.20901	0.988553	0.98893	-0.0166101	0.383245	Uncharacterized protein OS=Oryza sativa subsp. indica OX=39946 GN=OsI_07492 PE=4 SV=1
A2X5M7	0.958005	0.961005	1.00313	1.00315	0.00451075	0.417394	Uncharacterized protein OS=Oryza sativa subsp. indica OX=39946 GN=OsI_07510 PE=4 SV=1
A2X5N7	0.963005	0.898005	0.932503	0.931751	-0.10082	0.258027	Uncharacterized protein OS=Oryza sativa subsp. indica OX=39946 GN=OsI_07520 PE=3 SV=1
A2X5P2	0.997005	0.861005	0.863591	0.864613	-0.211579	0.132846	Uncharacterized protein OS=Oryza sativa subsp. indica OX=39946 GN=OsI_07525 PE=4 SV=1
A2X5P5	0.999005	0.942005	0.942943	0.943137	-0.0847572	0.280213	Uncharacterized protein OS=Oryza sativa subsp. indica OX=39946 GN=OsI_07530 PE=4 SV=1
A2X5P7	1.03801	0.839005	0.808286	0.808889	-0.307062	0.0651784	Beta-fructofuranosidase, insoluble isoenzyme 1 OS=Oryza sativa subsp. indica OX=39946 GN=CIN1 PE=2 SV=2
A2X5S8	0.910005	1.33601	1.46813	1.4684	0.553979	0.0224097	Uncharacterized protein OS=Oryza sativa subsp. indica OX=39946 GN=OsI_07565 PE=4 SV=1
A2X5T7	0.871005	1.559	1.78989	1.78892	0.839873	0.000804215	Uncharacterized protein OS=Oryza sativa subsp. indica OX=39946 GN=OsI_07573 PE=3 SV=1
A2X5T8	0.995005	1.15101	1.15678	1.15722	0.210118	0.265807	Uncharacterized protein OS=Oryza sativa subsp. indica OX=39946 GN=OsI_07574 PE=4 SV=1
A2X5U7	0.997005	1.34501	1.34905	1.34881	0.431939	0.0647241	Uncharacterized protein OS=Oryza sativa subsp. indica OX=39946 GN=OsI_07582 PE=4 SV=1
A2X5Y2	1.005	1.128	1.12239	1.12236	0.166571	0.326112	Uncharacterized protein OS=Oryza sativa subsp. indica OX=39946 GN=OsI_07611 PE=4 SV=1
A2X5Y3	1.01401	1.36	1.34122	1.34155	0.423547	0.0690925	Uncharacterized protein OS=Oryza sativa subsp. indica OX=39946 GN=OsI_07612 PE=4 SV=1
A2X5Y7	0.887005	1.21101	1.36527	1.36639	0.449191	0.0564197	Uncharacterized protein OS=Oryza sativa subsp. indica OX=39946 GN=OsI_07617 PE=4 SV=1
A2X601	1.08801	1.51601	1.39338	1.39304	0.478589	0.044227	Uncharacterized protein OS=Oryza sativa subsp. indica OX=39946 GN=OsI_07632 PE=4 SV=1
A2X620	1.027	1.12901	1.09932	1.10041	0.136609	0.370564	Uncharacterized protein OS=Oryza sativa subsp. indica OX=39946 GN=OsI_07650 PE=4 SV=1
A2X624	0.919005	0.867005	0.943417	0.944668	-0.0840324	0.281236	Uncharacterized protein OS=Oryza sativa subsp. indica OX=39946 GN=OsI_07655 PE=4 SV=1
A2X627	1.075	1.21401	1.1293	1.1294	0.175431	0.313394	Uncharacterized protein OS=Oryza sativa subsp. indica OX=39946 GN=OsI_07658 PE=4 SV=1
A2X642	0.877005	0.997005	1.13683	1.13738	0.185016	0.299881	Uncharacterized protein OS=Oryza sativa subsp. indica OX=39946 GN=OsI_07674 PE=4 SV=1
A2X661	1.166	1.545	1.32504	1.32515	0.406038	0.078935	Uncharacterized protein OS=Oryza sativa subsp. indica OX=39946 GN=OsI_07695 PE=4 SV=1
A2X667	0.740005	1.19501	1.61486	1.61699	0.69141	0.00526061	Uncharacterized protein OS=Oryza sativa subsp. indica OX=39946 GN=OsI_07702 PE=4 SV=1
A2X691	0.977005	1.233	1.26203	1.26063	0.335741	0.12924	Uncharacterized protein OS=Oryza sativa subsp. indica OX=39946 GN=OsI_07729 PE=4 SV=1
A2X6A2	1.108	0.983005	0.887185	0.886923	-0.172694	0.170985	Uncharacterized protein OS=Oryza sativa subsp. indica OX=39946 GN=OsI_07741 PE=3 SV=1
A2X6A3	0.863005	1.132	1.3117	1.312	0.39144	0.0879234	Uncharacterized protein OS=Oryza sativa subsp. indica OX=39946 GN=OsI_07742 PE=3 SV=1
A2X6G8	1.00601	0.930005	0.924454	0.924474	-0.113327	0.241405	Uncharacterized protein OS=Oryza sativa subsp. indica OX=39946 GN=OsI_07806 PE=3 SV=1
A2X6I3	1.102	1.12301	1.01906	1.01923	0.0272336	0.454835	Uncharacterized protein OS=Oryza sativa subsp. indica OX=39946 GN=OsI_07825 PE=4 SV=1
A2X6K4	0.980005	0.899005	0.917347	0.918616	-0.12446	0.227113	Uncharacterized protein OS=Oryza sativa subsp. indica OX=39946 GN=OsI_07846 PE=4 SV=1
A2X6K5	0.970005	1.27801	1.31752	1.31855	0.397829	0.0838992	Uncharacterized protein OS=Oryza sativa subsp. indica OX=39946 GN=OsI_07847 PE=4 SV=1
A2X6K9	0.925005	0.875005	0.945946	0.946429	-0.0801699	0.286715	Uncharacterized protein OS=Oryza sativa subsp. indica OX=39946 GN=OsI_07850 PE=4 SV=1
A2X6L9	1.023	1.005	0.982405	0.982696	-0.0256105	0.368948	Uncharacterized protein OS=Oryza sativa subsp. indica OX=39946 GN=OsI_07859 PE=4 SV=1
A2X6M5	0.822005	0.418005	0.508519	0.508371	-0.975627	8.12e-06	Glycosyltransferase OS=Oryza sativa subsp. indica OX=39946 GN=OsI_07863 PE=3 SV=1
A2X6N1	1.108	0.898005	0.81047	0.81044	-0.303169	0.0672746	60S ribosomal protein L6 OS=Oryza sativa subsp. indica OX=39946 GN=OsI_07870 PE=3 SV=1
A2X6P4	0.958005	0.945005	0.98643	0.986111	-0.0197112	0.3783	Phosphate transporter OS=Oryza sativa subsp. indica OX=39946 GN=OsI_07884 PE=3 SV=1
A2X6P6	1.079	1.25801	1.16589	1.16525	0.221436	0.251113	Uncharacterized protein OS=Oryza sativa subsp. indica OX=39946 GN=OsI_07886 PE=4 SV=1
A2X6Q9	0.963005	0.979005	1.01661	1.0166	0.0237729	0.449098	Uncharacterized protein OS=Oryza sativa subsp. indica OX=39946 GN=OsI_07898 PE=4 SV=1
A2X6T3	0.969005	0.901005	0.929825	0.930898	-0.104969	0.252448	Uncharacterized protein OS=Oryza sativa subsp. indica OX=39946 GN=OsI_07925 PE=4 SV=1
A2X6T4	0.996005	1.047	1.0512	1.05071	0.0720434	0.471662	Uncharacterized protein OS=Oryza sativa subsp. indica OX=39946 GN=OsI_07926 PE=3 SV=1
A2X6U4	1.079	1.293	1.19833	1.19888	0.261026	0.203278	Uncharacterized protein OS=Oryza sativa subsp. indica OX=39946 GN=OsI_07934 PE=4 SV=1
A2X6V5	1.071	0.994005	0.928105	0.928638	-0.10764	0.24889	Cytosolic Fe-S cluster assembly factor NBP35 OS=Oryza sativa subsp. indica OX=39946 GN=NBP35 PE=3 SV=1
A2X6X4	0.934005	0.686005	0.734477	0.734109	-0.445211	0.0182667	Uncharacterized protein OS=Oryza sativa subsp. indica OX=39946 GN=OsI_07964 PE=4 SV=1
A2X6Z9	1.094	1.041	0.951554	0.951743	-0.0716423	0.298988	Uncharacterized protein OS=Oryza sativa subsp. indica OX=39946 GN=OsI_07990 PE=4 SV=1
A2X700	0.974005	1.077	1.10575	1.10603	0.145024	0.357873	Uncharacterized protein OS=Oryza sativa subsp. indica OX=39946 GN=OsI_07991 PE=4 SV=1
A2X724	0.970005	1.07401	1.10722	1.10823	0.146937	0.355009	Uncharacterized protein OS=Oryza sativa subsp. indica OX=39946 GN=OsI_08014 PE=4 SV=1
A2X733	0.989005	0.979005	0.989889	0.989474	-0.0146616	0.386362	Uncharacterized protein OS=Oryza sativa subsp. indica OX=39946 GN=OsI_08024 PE=4 SV=1
A2X736	0.856005	0.891005	1.04089	1.04063	0.0578143	0.494434	Uncharacterized protein OS=Oryza sativa subsp. indica OX=39946 GN=OsI_08028 PE=4 SV=1
A2X753	0.931005	0.951005	1.02148	1.02235	0.030664	0.460531	Uncharacterized protein OS=Oryza sativa subsp. indica OX=39946 GN=OsI_08047 PE=3 SV=1
A2X797	1.03201	0.882005	0.854652	0.854069	-0.226591	0.119823	Uncharacterized protein OS=Oryza sativa subsp. indica OX=39946 GN=OsI_08090 PE=4 SV=1
A2X7C5	1.01001	0.920005	0.910892	0.911513	-0.134649	0.214461	Succinate--CoA ligase [ADP-forming] subunit beta, mitochondrial OS=Oryza sativa subsp. indica OX=39946 GN=OsI_08117 PE=3 SV=1
A2X7C9	0.985005	0.851005	0.86396	0.864564	-0.210963	0.1334	Uncharacterized protein OS=Oryza sativa subsp. indica OX=39946 GN=OsI_08121 PE=4 SV=1
A2X7E9	1.005	1.049	1.04378	1.04413	0.0618189	0.48802	Uncharacterized protein OS=Oryza sativa subsp. indica OX=39946 GN=OsI_08139 PE=4 SV=1
A2X7G8	0.971005	1.34	1.38002	1.3798	0.464688	0.0496981	Uncharacterized protein OS=Oryza sativa subsp. indica OX=39946 GN=OsI_08158 PE=3 SV=1
A2X7H1	0.768005	1.245	1.62109	1.62175	0.696964	0.00493267	Uncharacterized protein OS=Oryza sativa subsp. indica OX=39946 GN=OsI_08161 PE=3 SV=1
A2X7J4	0.913005	1.303	1.42716	1.42722	0.513148	0.0327095	Uncharacterized protein OS=Oryza sativa subsp. indica OX=39946 GN=OsI_08180 PE=4 SV=1
A2X7K2	0.968005	0.980005	1.0124	1.01268	0.0177746	0.43918	ATP-dependent Clp protease proteolytic subunit OS=Oryza sativa subsp. indica OX=39946 GN=OsI_08189 PE=3 SV=1
A2X7K6	1.081	1.39	1.28585	1.28587	0.362717	0.1078	Uncharacterized protein OS=Oryza sativa subsp. indica OX=39946 GN=OsI_08193 PE=4 SV=1
A2X7L1	0.841005	0.951005	1.1308	1.13122	0.177339	0.310684	Uncharacterized protein OS=Oryza sativa subsp. indica OX=39946 GN=OsI_08201 PE=4 SV=1
A2X7L5	1.116	1.35701	1.21595	1.21577	0.282083	0.180222	Uncharacterized protein OS=Oryza sativa subsp. indica OX=39946 GN=OsI_08206 PE=4 SV=1
A2X7L7	0.974005	1.33601	1.37166	1.37095	0.455924	0.053416	Uncharacterized protein OS=Oryza sativa subsp. indica OX=39946 GN=OsI_08208 PE=3 SV=1
A2X7M2	1.04401	1.128	1.08046	1.08076	0.111645	0.409001	Uncharacterized protein OS=Oryza sativa subsp. indica OX=39946 GN=OsI_08214 PE=4 SV=1
A2X7P6	1.017	1.293	1.27139	1.27073	0.346401	0.120438	Uncharacterized protein OS=Oryza sativa subsp. indica OX=39946 GN=OsI_08240 PE=4 SV=1
A2X7Q0	0.948005	0.918005	0.968355	0.968652	-0.0463927	0.336648	Uncharacterized protein OS=Oryza sativa subsp. indica OX=39946 GN=OsI_08245 PE=4 SV=1
A2X7Q5	0.947005	1.025	1.08236	1.08317	0.114187	0.40504	Uncharacterized protein OS=Oryza sativa subsp. indica OX=39946 GN=OsI_08249 PE=4 SV=1
A2X7R9	0.987005	0.931005	0.943263	0.943434	-0.0842685	0.280902	Uncharacterized protein OS=Oryza sativa subsp. indica OX=39946 GN=OsI_08263 PE=4 SV=1
A2X7U3	1.017	1.13101	1.11209	1.11336	0.153279	0.345574	Uncharacterized protein OS=Oryza sativa subsp. indica OX=39946 GN=OsI_08286 PE=3 SV=1
A2X7X9	0.972005	0.790005	0.812758	0.8125	-0.299102	0.0695196	Uncharacterized protein OS=Oryza sativa subsp. indica OX=39946 GN=OsI_08324 PE=4 SV=1
A2X7Z3	0.937005	1.56601	1.67129	1.67191	0.74096	0.0029151	Uncharacterized protein OS=Oryza sativa subsp. indica OX=39946 GN=OsI_08341 PE=3 SV=1
A2X807	0.894005	0.800005	0.894855	0.894046	-0.160274	0.184514	Uncharacterized protein OS=Oryza sativa subsp. indica OX=39946 GN=OsI_08359 PE=4 SV=1
A2X813	0.970005	0.790005	0.814434	0.814423	-0.29613	0.0711961	Uncharacterized protein OS=Oryza sativa subsp. indica OX=39946 GN=OsI_08367 PE=4 SV=1
A2X814	0.799005	0.663005	0.829788	0.829472	-0.269185	0.0878431	Uncharacterized protein OS=Oryza sativa subsp. indica OX=39946 GN=OsI_08368 PE=4 SV=1
A2X817	0.927005	1.63901	1.76806	1.76813	0.822171	0.00102362	Uncharacterized protein OS=Oryza sativa subsp. indica OX=39946 GN=OsI_08371 PE=3 SV=1
A2X822	1.01401	0.572005	0.564105	0.563758	-0.825965	0.000114513	Glutathione peroxidase OS=Oryza sativa subsp. indica OX=39946 GN=OsI_08376 PE=3 SV=1
A2X835	1.10901	1.18101	1.06492	1.0655	0.0907492	0.441879	Uncharacterized protein OS=Oryza sativa subsp. indica OX=39946 GN=OsI_08388 PE=3 SV=1
A2X837	0.955005	0.543005	0.568589	0.569395	-0.814543	0.000138006	Uncharacterized protein OS=Oryza sativa subsp. indica OX=39946 GN=OsI_08391 PE=4 SV=1
A2X838	0.763005	0.894005	1.17169	1.17222	0.22859	0.242051	Uncharacterized protein OS=Oryza sativa subsp. indica OX=39946 GN=OsI_08392 PE=4 SV=1
A2X839	1.043	1.14	1.093	1.09351	0.128294	0.383244	Uncharacterized protein OS=Oryza sativa subsp. indica OX=39946 GN=OsI_08393 PE=4 SV=1
A2X847	0.969005	1.021	1.05366	1.0538	0.0754139	0.466279	Uncharacterized protein OS=Oryza sativa subsp. indica OX=39946 GN=OsI_08402 PE=3 SV=1
A2X854	0.880005	0.873005	0.992045	0.992828	-0.0115218	0.3914	Uncharacterized protein OS=Oryza sativa subsp. indica OX=39946 GN=OsI_08410 PE=3 SV=1
A2X861	0.928005	1.047	1.12823	1.12749	0.174064	0.315342	Uncharacterized protein OS=Oryza sativa subsp. indica OX=39946 GN=OsI_08418 PE=4 SV=1
A2X8A0	1.00201	0.962005	0.96008	0.959922	-0.0587734	0.317946	Uncharacterized protein OS=Oryza sativa subsp. indica OX=39946 GN=OsI_08458 PE=4 SV=1
A2X8B7	0.938005	1.06201	1.1322	1.13104	0.179123	0.308158	2-C-methyl-D-erythritol 2,4-cyclodiphosphate synthase OS=Oryza sativa subsp. indica OX=39946 GN=OsI_08475 PE=3 SV=1
A2X8C8	1.011	0.966005	0.95549	0.95545	-0.0656876	0.307697	Uncharacterized protein OS=Oryza sativa subsp. indica OX=39946 GN=OsI_08486 PE=3 SV=1
A2X8D7	0.866005	0.844005	0.974596	0.974464	-0.0371238	0.350922	Uncharacterized protein OS=Oryza sativa subsp. indica OX=39946 GN=OsI_08495 PE=4 SV=1
A2X8F0	1.03801	1.18301	1.13969	1.1403	0.188643	0.294838	Uncharacterized protein OS=Oryza sativa subsp. indica OX=39946 GN=OsI_08511 PE=4 SV=1
A2X8K9	0.872005	1.102	1.26376	1.26358	0.337722	0.127571	Uncharacterized protein OS=Oryza sativa subsp. indica OX=39946 GN=OsI_08570 PE=4 SV=1
A2X8L0	0.944005	1.128	1.19491	1.1958	0.256907	0.207987	Uncharacterized protein OS=Oryza sativa subsp. indica OX=39946 GN=OsI_08571 PE=4 SV=1
A2X8L1	0.913005	0.790005	0.86528	0.86531	-0.208761	0.135395	Uncharacterized protein OS=Oryza sativa subsp. indica OX=39946 GN=OsI_08572 PE=4 SV=1
A2X8M1	1.061	0.991005	0.934025	0.934109	-0.0984672	0.261219	Uncharacterized protein OS=Oryza sativa subsp. indica OX=39946 GN=OsI_08582 PE=3 SV=1
A2X8M7	0.913005	1.02001	1.1172	1.11706	0.159882	0.335851	Ubiquinol oxidase OS=Oryza sativa subsp. indica OX=39946 GN=OsI_08589 PE=3 SV=1
A2X8N2	0.975005	1.31401	1.34769	1.34778	0.430489	0.065463	Uncharacterized protein OS=Oryza sativa subsp. indica OX=39946 GN=OsI_08595 PE=3 SV=1
A2X8N4	0.808005	1.12901	1.39727	1.39782	0.482616	0.0427362	Uncharacterized protein OS=Oryza sativa subsp. indica OX=39946 GN=OsI_08597 PE=4 SV=1
A2X8Q3	0.781005	0.694005	0.888605	0.888538	-0.170386	0.17345	Soluble inorganic pyrophosphatase OS=Oryza sativa subsp. indica OX=39946 GN=IPP PE=2 SV=1
A2X8R8	1.013	0.937005	0.924976	0.92429	-0.112513	0.242469	Uncharacterized protein OS=Oryza sativa subsp. indica OX=39946 GN=OsI_08630 PE=4 SV=1
A2X8R9	0.985005	0.936005	0.950254	0.949367	-0.0736148	0.296128	Uncharacterized protein OS=Oryza sativa subsp. indica OX=39946 GN=OsI_08631 PE=4 SV=1
A2X8S3	1.025	1.17701	1.14829	1.1491	0.19949	0.279993	Uncharacterized protein OS=Oryza sativa subsp. indica OX=39946 GN=OsI_08635 PE=4 SV=1
A2X8S4	1.03401	1.128	1.09091	1.09091	0.12553	0.387488	Uncharacterized protein OS=Oryza sativa subsp. indica OX=39946 GN=OsI_08636 PE=3 SV=1
A2X8T8	0.974005	1.07201	1.10062	1.10151	0.138311	0.367986	Uncharacterized protein OS=Oryza sativa subsp. indica OX=39946 GN=OsI_08650 PE=4 SV=1
A2X8U7	0.995005	1.37901	1.38593	1.38646	0.470852	0.0472089	Uncharacterized protein OS=Oryza sativa subsp. indica OX=39946 GN=OsI_08658 PE=3 SV=1
A2X8V0	1.003	0.813005	0.810569	0.811754	-0.302993	0.0673707	Uncharacterized protein OS=Oryza sativa subsp. indica OX=39946 GN=OsI_08661 PE=4 SV=1
A2X8W8	0.860005	0.574005	0.667444	0.667524	-0.583282	0.0038055	Uncharacterized protein OS=Oryza sativa subsp. indica OX=39946 GN=OsI_08680 PE=4 SV=1
A2X8X6	1.059	1.071	1.01133	1.01149	0.0162558	0.436675	Uncharacterized protein OS=Oryza sativa subsp. indica OX=39946 GN=OsI_08689 PE=4 SV=1
A2X8Y4	0.939005	1.293	1.37699	1.37678	0.461523	0.0510161	Uncharacterized protein OS=Oryza sativa subsp. indica OX=39946 GN=OsI_08697 PE=4 SV=1
A2X8Z0	0.974005	1.281	1.31519	1.31496	0.395275	0.085491	Uncharacterized protein OS=Oryza sativa subsp. indica OX=39946 GN=OsI_08703 PE=4 SV=1
A2X907	0.911005	1.00601	1.10428	1.10392	0.143107	0.360751	Uncharacterized protein OS=Oryza sativa subsp. indica OX=39946 GN=OsI_08721 PE=4 SV=1
A2X937	0.995005	0.850005	0.854272	0.854258	-0.227232	0.119287	Uncharacterized protein OS=Oryza sativa subsp. indica OX=39946 GN=OsI_08750 PE=4 SV=1
A2X947	0.975005	1.01401	1.04	1.03932	0.0565832	0.496406	Uncharacterized protein OS=Oryza sativa subsp. indica OX=39946 GN=OsI_08760 PE=4 SV=1
A2X961	0.956005	0.495005	0.517785	0.517268	-0.949575	1.32e-05	Uncharacterized protein OS=Oryza sativa subsp. indica OX=39946 GN=OsI_08774 PE=4 SV=1
A2X967	0.797005	0.854005	1.07152	1.07056	0.0996557	0.427802	Uncharacterized protein OS=Oryza sativa subsp. indica OX=39946 GN=OsI_08780 PE=4 SV=1
A2X996	0.988005	0.836005	0.846155	0.847059	-0.241007	0.10819	Uncharacterized protein OS=Oryza sativa subsp. indica OX=39946 GN=OsI_08812 PE=4 SV=1
A2X9C1	1.04401	0.958005	0.917625	0.917148	-0.124024	0.227664	Uncharacterized protein OS=Oryza sativa subsp. indica OX=39946 GN=OsI_08839 PE=4 SV=1
A2X9D0	0.962005	0.937005	0.974013	0.974304	-0.0379876	0.349583	RNA-dependent RNA polymerase OS=Oryza sativa subsp. indica OX=39946 GN=OsI_08849 PE=3 SV=1
A2X9I0	1.03401	1.29401	1.25145	1.25079	0.3236	0.139796	Uncharacterized protein OS=Oryza sativa subsp. indica OX=39946 GN=OsI_08898 PE=4 SV=1
A2X9K1	1.055	1.11101	1.05308	1.05336	0.0746155	0.467554	Uncharacterized protein OS=Oryza sativa subsp. indica OX=39946 GN=OsI_08917 PE=4 SV=1
A2X9K7	0.953005	1.136	1.19202	1.19123	0.253413	0.21203	Uncharacterized protein OS=Oryza sativa subsp. indica OX=39946 GN=OsI_08923 PE=4 SV=1
A2X9M5	1.00201	1.192	1.18962	1.18967	0.250501	0.215436	Uncharacterized protein OS=Oryza sativa subsp. indica OX=39946 GN=OsI_08943 PE=3 SV=1
A2X9M7	0.985005	1.31801	1.33807	1.33806	0.420153	0.0709226	Uncharacterized protein OS=Oryza sativa subsp. indica OX=39946 GN=OsI_08945 PE=4 SV=1
A2X9N1	0.950005	0.998005	1.05053	1.05109	0.0711119	0.473151	Uncharacterized protein OS=Oryza sativa subsp. indica OX=39946 GN=OsI_08949 PE=4 SV=1
A2X9Q4	0.994005	1.063	1.06942	1.06921	0.0968234	0.43227	Annexin OS=Oryza sativa subsp. indica OX=39946 GN=Ann2 PE=2 SV=1
A2X9Q8	0.993005	1.19	1.19839	1.19747	0.261095	0.203201	Uncharacterized protein OS=Oryza sativa subsp. indica OX=39946 GN=OsI_08980 PE=3 SV=1
A2X9R2	0.998005	1.11501	1.11723	1.11835	0.159931	0.335778	Uncharacterized protein OS=Oryza sativa subsp. indica OX=39946 GN=OsI_08984 PE=3 SV=1
A2X9R8	0.988005	0.834005	0.84413	0.84424	-0.244462	0.105526	Glycosyltransferase OS=Oryza sativa subsp. indica OX=39946 GN=OsI_08989 PE=3 SV=1
A2X9S1	0.939005	1.277	1.35996	1.35859	0.443559	0.0590327	Glycosyltransferase OS=Oryza sativa subsp. indica OX=39946 GN=OsI_08991 PE=3 SV=1
A2X9T5	0.744005	0.171005	0.229844	0.230519	-2.12127	0	Uncharacterized protein OS=Oryza sativa subsp. indica OX=39946 GN=OsI_09006 PE=4 SV=1
A2X9U4	0.945005	0.949005	1.00423	1.00481	0.00609373	0.419982	Uncharacterized protein OS=Oryza sativa subsp. indica OX=39946 GN=OsI_09015 PE=4 SV=1
A2X9U5	0.927005	1.08901	1.17476	1.17428	0.232362	0.237347	Uncharacterized protein OS=Oryza sativa subsp. indica OX=39946 GN=OsI_09016 PE=4 SV=1
A2X9U8	1.06001	0.872005	0.822642	0.822622	-0.281663	0.0798051	Peptidylprolyl isomerase OS=Oryza sativa subsp. indica OX=39946 GN=OsI_09019 PE=4 SV=1
A2X9V8	0.993005	0.905005	0.91138	0.911765	-0.133875	0.215407	Uncharacterized protein OS=Oryza sativa subsp. indica OX=39946 GN=OsI_09029 PE=4 SV=1
A2X9W1	1.007	0.943005	0.936445	0.936605	-0.0947335	0.266325	Methionine aminopeptidase OS=Oryza sativa subsp. indica OX=39946 GN=OsI_09032 PE=3 SV=1
A2X9W5	0.985005	0.933005	0.947208	0.947111	-0.0782462	0.289462	4-hydroxy-4-methyl-2-oxoglutarate aldolase OS=Oryza sativa subsp. indica OX=39946 GN=OsI_09036 PE=3 SV=1
A2X9Z9	1.05401	1.007	0.955408	0.955166	-0.0658109	0.307515	Uncharacterized protein OS=Oryza sativa subsp. indica OX=39946 GN=OsI_09070 PE=4 SV=1
A2XA10	1.007	0.940005	0.933466	0.933271	-0.0993305	0.260045	Uncharacterized protein OS=Oryza sativa subsp. indica OX=39946 GN=OsI_09082 PE=4 SV=1
A2XA11	0.983005	0.974005	0.990844	0.990153	-0.0132696	0.388593	Uncharacterized protein OS=Oryza sativa subsp. indica OX=39946 GN=OsI_09083 PE=4 SV=1
A2XA20	1.04401	1.156	1.10728	1.10682	0.147019	0.354886	Proteasome subunit beta type OS=Oryza sativa subsp. indica OX=39946 GN=OsI_09094 PE=3 SV=1
A2XA30	1.18301	1.00601	0.850381	0.851084	-0.233819	0.113885	Uncharacterized protein OS=Oryza sativa subsp. indica OX=39946 GN=OsI_09105 PE=3 SV=1
A2XA53	0.958005	1.00401	1.04802	1.0483	0.0676614	0.478669	Uncharacterized protein OS=Oryza sativa subsp. indica OX=39946 GN=OsI_09127 PE=3 SV=1
A2XA59	0.954005	0.951005	0.996855	0.997143	-0.0045439	0.402661	Uncharacterized protein OS=Oryza sativa subsp. indica OX=39946 GN=OsI_09135 PE=4 SV=1
A2XA86	0.957005	1.021	1.06688	1.06694	0.0933916	0.437695	Uncharacterized protein OS=Oryza sativa subsp. indica OX=39946 GN=OsI_09161 PE=4 SV=1
A2XAB9	1.031	1.15	1.11542	1.11489	0.157589	0.339215	Uncharacterized protein OS=Oryza sativa subsp. indica OX=39946 GN=OsI_09197 PE=3 SV=1
A2XAD8	0.972005	0.889005	0.914609	0.914767	-0.128772	0.221708	Uncharacterized protein OS=Oryza sativa subsp. indica OX=39946 GN=OsI_09218 PE=3 SV=1
A2XAE1	0.959005	1.01001	1.05318	1.05359	0.0747522	0.467336	Diacylglycerol kinase OS=Oryza sativa subsp. indica OX=39946 GN=OsI_09221 PE=3 SV=1
A2XAF1	0.889005	1.24401	1.39932	1.39814	0.484729	0.0419704	Uncharacterized protein OS=Oryza sativa subsp. indica OX=39946 GN=OsI_09230 PE=4 SV=1
A2XAF4	1.01801	0.984005	0.966601	0.967022	-0.0490071	0.332663	Uncharacterized protein OS=Oryza sativa subsp. indica OX=39946 GN=OsI_09233 PE=4 SV=1
A2XAH0	1.049	1.04001	0.99142	0.992746	-0.0124311	0.389939	Uncharacterized protein OS=Oryza sativa subsp. indica OX=39946 GN=OsI_09250 PE=4 SV=1
A2XAH7	1.03601	0.806005	0.777993	0.777685	-0.36217	0.0406354	Uncharacterized protein OS=Oryza sativa subsp. indica OX=39946 GN=OsI_09258 PE=3 SV=1
A2XAI5	0.991005	0.919005	0.927346	0.927273	-0.10882	0.247327	Uncharacterized protein OS=Oryza sativa subsp. indica OX=39946 GN=OsI_09267 PE=3 SV=1
A2XAM0	0.978005	0.917005	0.937628	0.938021	-0.0929122	0.268834	Uncharacterized protein OsI_009113 OS=Oryza sativa subsp. indica OX=39946 GN=OsI_009113 PE=1 SV=1
A2XAM4	0.951005	1.26801	1.33333	1.33333	0.415036	0.0737518	Uncharacterized protein OS=Oryza sativa subsp. indica OX=39946 GN=OsI_09304 PE=3 SV=1
A2XAQ0	1.02201	1.16	1.13503	1.13547	0.182729	0.303082	Uncharacterized protein OS=Oryza sativa subsp. indica OX=39946 GN=OsI_09330 PE=3 SV=1
A2XAQ4	1.07201	0.965005	0.900187	0.900579	-0.151703	0.194228	Uncharacterized protein OS=Oryza sativa subsp. indica OX=39946 GN=OsI_09336 PE=4 SV=1
A2XAQ5	0.979005	0.975005	0.995914	0.996839	-0.00590661	0.400455	Uncharacterized protein OS=Oryza sativa subsp. indica OX=39946 GN=OsI_09337 PE=3 SV=1
A2XAR1	0.964005	0.820005	0.850623	0.850718	-0.233408	0.114216	Proliferating cell nuclear antigen OS=Oryza sativa subsp. indica OX=39946 GN=OsI_09344 PE=3 SV=1
A2XAR9	1.00001	0.921005	0.921	0.920792	-0.118726	0.234413	Uncharacterized protein OS=Oryza sativa subsp. indica OX=39946 GN=OsI_09354 PE=4 SV=1
A2XAX5	0.959005	1.029	1.07299	1.0732	0.10164	0.424679	Uncharacterized protein OS=Oryza sativa subsp. indica OX=39946 GN=OsI_09408 PE=3 SV=1
A2XAY6	0.911005	0.689005	0.756313	0.756808	-0.402945	0.0278084	Uncharacterized protein OS=Oryza sativa subsp. indica OX=39946 GN=OsI_09418 PE=4 SV=1
A2XAY8	1.18101	1.087	0.920407	0.921397	-0.119656	0.23322	Ribosomal protein L37 OS=Oryza sativa subsp. indica OX=39946 GN=OsI_09420 PE=3 SV=1
A2XAZ0	0.942005	0.989005	1.04989	1.05048	0.0702431	0.47454	Uncharacterized protein OS=Oryza sativa subsp. indica OX=39946 GN=OsI_09422 PE=4 SV=1
A2XAZ1	1.051	0.917005	0.872503	0.872302	-0.196768	0.146619	Uncharacterized protein OS=Oryza sativa subsp. indica OX=39946 GN=OsI_09423 PE=4 SV=1
A2XAZ3	1.03601	0.961005	0.927607	0.927743	-0.108415	0.247862	Alcohol dehydrogenase class-3 OS=Oryza sativa subsp. indica OX=39946 GN=ADHIII PE=3 SV=1
A2XAZ5	0.934005	1.067	1.1424	1.14236	0.192065	0.290115	Uncharacterized protein OS=Oryza sativa subsp. indica OX=39946 GN=OsI_09428 PE=4 SV=1
A2XB02	1.00801	0.981005	0.973214	0.97281	-0.0391704	0.347751	Uncharacterized protein OS=Oryza sativa subsp. indica OX=39946 GN=OsI_09435 PE=4 SV=1
A2XB03	0.653005	0.484005	0.741196	0.740909	-0.432072	0.0208777	Uncharacterized protein OS=Oryza sativa subsp. indica OX=39946 GN=OsI_09436 PE=4 SV=1
A2XB08	0.849005	0.738005	0.869259	0.870221	-0.202142	0.141514	Uncharacterized protein OS=Oryza sativa subsp. indica OX=39946 GN=OsI_09441 PE=4 SV=1
A2XB19	1.04801	1.06801	1.01908	1.01793	0.0272728	0.4549	Uncharacterized protein OS=Oryza sativa subsp. indica OX=39946 GN=OsI_09452 PE=3 SV=1
A2XB21	1.05001	0.846005	0.805715	0.80516	-0.311658	0.0627694	Uncharacterized protein OS=Oryza sativa subsp. indica OX=39946 GN=OsI_09454 PE=4 SV=1
A2XB32	0.986005	0.944005	0.957404	0.956522	-0.0628005	0.311959	Uncharacterized protein OS=Oryza sativa subsp. indica OX=39946 GN=OsI_09469 PE=4 SV=1
A2XB41	1.063	1.19101	1.12041	1.11972	0.164031	0.329796	Uncharacterized protein OS=Oryza sativa subsp. indica OX=39946 GN=OsI_09479 PE=4 SV=1
A2XB43	0.985005	1.11	1.1269	1.12829	0.172363	0.317773	Uncharacterized protein OS=Oryza sativa subsp. indica OX=39946 GN=OsI_09481 PE=4 SV=1
A2XB46	1.087	1.02801	0.945722	0.946717	-0.0805113	0.286229	Uncharacterized protein OS=Oryza sativa subsp. indica OX=39946 GN=OsI_09485 PE=4 SV=1
A2XB50	1.083	1.35	1.24654	1.24695	0.317925	0.144925	Uncharacterized protein OS=Oryza sativa subsp. indica OX=39946 GN=OsI_09490 PE=3 SV=1
A2XB54	1.04201	1.14901	1.10269	1.10287	0.141023	0.363888	Ubiquitin carboxyl-terminal hydrolase OS=Oryza sativa subsp. indica OX=39946 GN=OsI_09494 PE=3 SV=1
A2XB57	1.00001	1.00401	1.004	1.00412	0.00575924	0.419435	Phosphatidylinositol 4-phosphate 5-kinase OS=Oryza sativa subsp. indica OX=39946 GN=OsI_09497 PE=4 SV=1
A2XB58	1.001	0.931005	0.93007	0.929688	-0.104588	0.252957	Uncharacterized protein OS=Oryza sativa subsp. indica OX=39946 GN=OsI_09498 PE=3 SV=1
A2XB60	0.845005	0.830005	0.982249	0.98152	-0.0258399	0.368586	Uncharacterized protein OS=Oryza sativa subsp. indica OX=39946 GN=OsI_09500 PE=4 SV=1
A2XB63	1.00601	0.500005	0.49702	0.497359	-1.00862	4.31e-06	Uncharacterized protein OS=Oryza sativa subsp. indica OX=39946 GN=OsI_09503 PE=4 SV=1
A2XB64	0.822005	0.914005	1.11192	1.11151	0.153055	0.345905	Uncharacterized protein OS=Oryza sativa subsp. indica OX=39946 GN=OsI_09504 PE=3 SV=1
A2XB94	0.966005	0.849005	0.878883	0.878119	-0.186258	0.156955	Uncharacterized protein OS=Oryza sativa subsp. indica OX=39946 GN=OsI_09539 PE=4 SV=1
A2XBB1	0.987005	1.134	1.14894	1.14946	0.200298	0.278902	Uncharacterized protein OS=Oryza sativa subsp. indica OX=39946 GN=OsI_09557 PE=4 SV=1
A2XBC6	1.015	1.02601	1.01084	1.00987	0.0155509	0.435513	Uncharacterized protein OS=Oryza sativa subsp. indica OX=39946 GN=OsI_09571 PE=3 SV=1
A2XBF2	1.073	1.172	1.09226	1.09211	0.127322	0.384735	Uncharacterized protein OS=Oryza sativa subsp. indica OX=39946 GN=OsI_09602 PE=3 SV=1
A2XBF5	1.01401	1.08201	1.06706	1.06762	0.0936424	0.437298	Uncharacterized protein OS=Oryza sativa subsp. indica OX=39946 GN=OsI_09605 PE=4 SV=1
A2XBH1	1.27001	1.39101	1.09528	1.09515	0.131293	0.378655	Uncharacterized protein OS=Oryza sativa subsp. indica OX=39946 GN=OsI_09627 PE=3 SV=1
A2XBH9	0.629005	0.369005	0.586649	0.586075	-0.769431	0.000282354	QLTG3-1 protein OS=Oryza sativa subsp. indica OX=39946 GN=qLTG3-1 PE=4 SV=1
A2XBJ2	0.859005	1.061	1.23516	1.23401	0.304693	0.157372	Uncharacterized protein OS=Oryza sativa subsp. indica OX=39946 GN=OsI_09650 PE=3 SV=1
A2XBM1	1.019	1.055	1.03533	1.03519	0.0500887	0.492902	Nascent polypeptide-associated complex subunit beta OS=Oryza sativa subsp. indica OX=39946 GN=OsI_09683 PE=3 SV=1
A2XBN7	0.941005	0.850005	0.903295	0.903518	-0.146731	0.200004	Uncharacterized protein OS=Oryza sativa subsp. indica OX=39946 GN=OsI_09699 PE=4 SV=1
A2XBQ0	1.02001	1.03201	1.01176	1.01084	0.0168737	0.437694	Uncharacterized protein OS=Oryza sativa subsp. indica OX=39946 GN=OsI_09713 PE=3 SV=1
A2XBS2	1.015	0.973005	0.958621	0.958534	-0.0609677	0.314678	Uncharacterized protein OS=Oryza sativa subsp. indica OX=39946 GN=OsI_09737 PE=4 SV=1
A2XBT1	1.023	0.747005	0.730207	0.730876	-0.453623	0.0167454	Protein-ribulosamine 3-kinase, chloroplastic OS=Oryza sativa subsp. indica OX=39946 GN=OsI_09747 PE=3 SV=1
A2XBV9	1.279	1.471	1.15012	1.15085	0.20178	0.276905	Uncharacterized protein OS=Oryza sativa subsp. indica OX=39946 GN=OsI_09778 PE=4 SV=1
A2XBX6	0.991005	1.30601	1.31786	1.31788	0.398196	0.0836725	Uncharacterized protein OS=Oryza sativa subsp. indica OX=39946 GN=OsI_09793 PE=4 SV=1
A2XBY3	1.039	1.047	1.0077	1.00771	0.0110657	0.428133	Uncharacterized protein OS=Oryza sativa subsp. indica OX=39946 GN=OsI_09799 PE=3 SV=1
A2XBZ0	0.973005	0.975005	1.00206	1.00296	0.0029624	0.414866	Uncharacterized protein OS=Oryza sativa subsp. indica OX=39946 GN=OsI_09808 PE=3 SV=1
A2XC18	0.979005	1.104	1.12768	1.12727	0.173359	0.31635	Glyceraldehyde-3-phosphate dehydrogenase OS=Oryza sativa subsp. indica OX=39946 GN=OsI_09835 PE=3 SV=1
A2XC22	0.992005	1.17701	1.18649	1.1875	0.246701	0.219926	Uncharacterized protein OS=Oryza sativa subsp. indica OX=39946 GN=OsI_09840 PE=4 SV=1
A2XC34	1.184	1.483	1.25253	1.25316	0.324848	0.138684	Uncharacterized protein OS=Oryza sativa subsp. indica OX=39946 GN=OsI_09856 PE=4 SV=1
A2XC41	1.106	1.20501	1.08951	1.08909	0.123681	0.390334	Chloroplast signal recognition particle 43 OS=Oryza sativa subsp. indica OX=39946 GN=cpSRP43 PE=4 SV=1
A2XC42	0.932005	0.971005	1.04185	1.04167	0.059141	0.492308	Uncharacterized protein OS=Oryza sativa subsp. indica OX=39946 GN=OsI_09863 PE=4 SV=1
A2XC47	0.942005	0.860005	0.912952	0.913354	-0.13139	0.218463	Uncharacterized protein OS=Oryza sativa subsp. indica OX=39946 GN=OsI_09868 PE=4 SV=1
A2XC48	0.955005	1.065	1.11518	1.11513	0.15728	0.339669	Uncharacterized protein OS=Oryza sativa subsp. indica OX=39946 GN=OsI_09869 PE=4 SV=1
A2XC52	1.047	1.44301	1.37822	1.37759	0.462808	0.0504778	Uncharacterized protein OS=Oryza sativa subsp. indica OX=39946 GN=OsI_09872 PE=4 SV=1
A2XC53	0.970005	1.402	1.44536	1.44538	0.531427	0.0276962	Uncharacterized protein OS=Oryza sativa subsp. indica OX=39946 GN=OsI_09873 PE=4 SV=1
A2XC59	1.06001	0.871005	0.821699	0.822357	-0.283318	0.0787819	Uncharacterized protein OS=Oryza sativa subsp. indica OX=39946 GN=OsI_09882 PE=4 SV=1
A2XC62	1.039	1.12901	1.08662	1.08535	0.119849	0.396252	Uncharacterized protein OS=Oryza sativa subsp. indica OX=39946 GN=OsI_09885 PE=3 SV=1
A2XC67	1.03201	1.06001	1.02713	1.02732	0.0386211	0.473772	Uncharacterized protein OS=Oryza sativa subsp. indica OX=39946 GN=OsI_09891 PE=3 SV=1
A2XC68	0.999005	1.07201	1.07307	1.07348	0.101748	0.424509	Uncharacterized protein OS=Oryza sativa subsp. indica OX=39946 GN=OsI_09892 PE=3 SV=1
A2XC69	1.035	0.884005	0.854107	0.853553	-0.227511	0.119055	Uncharacterized protein OS=Oryza sativa subsp. indica OX=39946 GN=OsI_09893 PE=3 SV=1
A2XC86	1.017	1.01201	0.995084	0.995211	-0.00711035	0.39851	Uncharacterized protein OS=Oryza sativa subsp. indica OX=39946 GN=OsI_09912 PE=4 SV=1
A2XC91	1.021	1.467	1.43682	1.43721	0.522884	0.0299534	Uncharacterized protein OS=Oryza sativa subsp. indica OX=39946 GN=OsI_09916 PE=4 SV=1
A2XC93	0.949005	0.641005	0.67545	0.674912	-0.56608	0.00470409	Uncharacterized protein OS=Oryza sativa subsp. indica OX=39946 GN=OsI_09918 PE=4 SV=1
A2XC94	0.961005	0.976005	1.01561	1.01499	0.0223446	0.446733	Uncharacterized protein OS=Oryza sativa subsp. indica OX=39946 GN=OsI_09919 PE=4 SV=1
A2XCC4	1.059	0.892005	0.842305	0.8431	-0.247586	0.10316	Uncharacterized protein OS=Oryza sativa subsp. indica OX=39946 GN=OsI_09955 PE=4 SV=1
A2XCC5	0.895005	1.09901	1.22793	1.22793	0.29623	0.165691	Beta-amylase OS=Oryza sativa subsp. indica OX=39946 GN=OsI_09956 PE=3 SV=1
A2XCC7	0.958005	1.198	1.25052	1.25065	0.322529	0.140754	Uncharacterized protein OS=Oryza sativa subsp. indica OX=39946 GN=OsI_09958 PE=3 SV=1
A2XCD4	0.842005	1.16	1.37767	1.37769	0.46223	0.0507191	ABC transporter C family member 13 OS=Oryza sativa subsp. indica OX=39946 GN=ABCC13 PE=3 SV=1
A2XCH6	0.962005	1.108	1.15177	1.15193	0.203848	0.274132	Uncharacterized protein OS=Oryza sativa subsp. indica OX=39946 GN=OsI_10009 PE=4 SV=1
A2XCH7	1.15701	0.997005	0.861712	0.861395	-0.214722	0.130041	Uncharacterized protein OS=Oryza sativa subsp. indica OX=39946 GN=OsI_10010 PE=3 SV=1
A2XCH9	1.081	1.261	1.16651	1.16684	0.222201	0.250136	Uncharacterized protein OS=Oryza sativa subsp. indica OX=39946 GN=OsI_10012 PE=4 SV=1
A2XCI7	0.869005	0.158005	0.181823	0.182461	-2.45939	0	Uncharacterized protein OS=Oryza sativa subsp. indica OX=39946 GN=OsI_10021 PE=4 SV=1
A2XCK0	0.993005	0.755005	0.760323	0.760994	-0.395315	0.0299119	Uncharacterized protein OS=Oryza sativa subsp. indica OX=39946 GN=OsI_10034 PE=4 SV=1
A2XCK8	1.05401	1.22601	1.16319	1.16183	0.218083	0.255421	Uncharacterized protein OS=Oryza sativa subsp. indica OX=39946 GN=OsI_10041 PE=4 SV=1
A2XCL6	0.937005	0.945005	1.00854	1.00899	0.0122652	0.430105	AAA-ATPase OS=Oryza sativa subsp. indica OX=39946 GN=cdc48 PE=2 SV=1
A2XCM0	1.10101	0.975005	0.885559	0.885577	-0.175339	0.168187	Peroxidase OS=Oryza sativa subsp. indica OX=39946 GN=OsI_10053 PE=3 SV=1
A2XCQ1	0.991005	0.803005	0.810294	0.810811	-0.303483	0.0671034	Uncharacterized protein OS=Oryza sativa subsp. indica OX=39946 GN=OsI_10086 PE=3 SV=1
A2XCQ4	1.00001	1.067	1.067	1.06735	0.0935597	0.437428	Phosphoserine aminotransferase OS=Oryza sativa subsp. indica OX=39946 GN=OsI_10089 PE=3 SV=1
A2XCS1	1.025	0.961005	0.937561	0.937991	-0.0930151	0.268692	Uncharacterized protein OS=Oryza sativa subsp. indica OX=39946 GN=OsI_10108 PE=4 SV=1
A2XCT8	1.019	0.657005	0.644751	0.644569	-0.633185	0.00200274	1,2-dihydroxy-3-keto-5-methylthiopentene dioxygenase 2 OS=Oryza sativa subsp. indica OX=39946 GN=ARD2 PE=2 SV=2
A2XCU8	1.063	1.007	0.947319	0.94697	-0.0780775	0.289704	Uncharacterized protein OS=Oryza sativa subsp. indica OX=39946 GN=OsI_10133 PE=3 SV=1
A2XCW1	0.957005	0.857005	0.895507	0.895509	-0.159223	0.185689	Uncharacterized protein OS=Oryza sativa subsp. indica OX=39946 GN=OsI_10145 PE=4 SV=1
A2XCW6	1.174	1.20901	1.02981	1.0298	0.0423817	0.480041	Uncharacterized protein OS=Oryza sativa subsp. indica OX=39946 GN=OsI_10151 PE=4 SV=1
A2XD05	0.997005	1.04601	1.04915	1.05016	0.0692171	0.47618	Uncharacterized protein OS=Oryza sativa subsp. indica OX=39946 GN=OsI_10190 PE=4 SV=1
A2XD07	0.944005	1.164	1.23305	1.23462	0.302231	0.159764	Uncharacterized protein OS=Oryza sativa subsp. indica OX=39946 GN=OsI_10192 PE=4 SV=1
A2XD19	0.928005	0.968005	1.0431	1.04274	0.0608819	0.48952	Uncharacterized protein OS=Oryza sativa subsp. indica OX=39946 GN=OsI_10205 PE=3 SV=1
A2XD20	0.962005	1.331	1.38357	1.38266	0.4684	0.0481869	Uncharacterized protein OS=Oryza sativa subsp. indica OX=39946 GN=OsI_10206 PE=4 SV=1
A2XD35	0.980005	1.067	1.08878	1.08884	0.122706	0.391838	Adenylosuccinate synthetase, chloroplastic OS=Oryza sativa subsp. indica OX=39946 GN=PURA PE=3 SV=2
A2XD68	0.781005	0.735005	0.941102	0.941727	-0.0875777	0.276251	Lipoxygenase OS=Oryza sativa subsp. indica OX=39946 GN=OsI_10254 PE=3 SV=1
A2XD75	1.07201	1.02401	0.955224	0.955266	-0.0660889	0.307106	Proteasome subunit alpha type OS=Oryza sativa subsp. indica OX=39946 GN=OsI_10259 PE=3 SV=1
A2XD89	1.14701	1.11101	0.968614	0.967831	-0.0460064	0.337239	40S ribosomal protein SA OS=Oryza sativa subsp. indica OX=39946 GN=OsI_10272 PE=3 SV=1
A2XD90	0.851005	0.656005	0.770859	0.771267	-0.375461	0.0360101	Eukaryotic translation initiation factor 3 subunit K OS=Oryza sativa subsp. indica OX=39946 GN=OsI_10273 PE=3 SV=1
A2XDA1	0.940005	0.788005	0.838299	0.838831	-0.254464	0.0980853	15-cis-phytoene desaturase, chloroplastic/chromoplastic OS=Oryza sativa subsp. indica OX=39946 GN=PDS1 PE=1 SV=2
A2XDA2	1.09301	1.38901	1.27081	1.27129	0.345752	0.120962	Uncharacterized protein OS=Oryza sativa subsp. indica OX=39946 GN=OsI_10285 PE=4 SV=1
A2XDB2	1.047	1.40301	1.34002	1.34109	0.422252	0.0697866	Uncharacterized protein OS=Oryza sativa subsp. indica OX=39946 GN=OsI_10295 PE=4 SV=1
A2XDB8	0.980005	1.035	1.05612	1.05492	0.0787767	0.460915	Uncharacterized protein OS=Oryza sativa subsp. indica OX=39946 GN=OsI_10301 PE=4 SV=1
A2XDB9	0.987005	1.17501	1.19048	1.19085	0.251538	0.21422	Uncharacterized protein OS=Oryza sativa subsp. indica OX=39946 GN=OsI_10302 PE=3 SV=1
A2XDC3	0.961005	1.16701	1.21436	1.21436	0.280195	0.182219	Uncharacterized protein OS=Oryza sativa subsp. indica OX=39946 GN=OsI_10305 PE=4 SV=1
A2XDC7	1.05201	0.901005	0.856465	0.857143	-0.223535	0.122399	Uncharacterized protein OS=Oryza sativa subsp. indica OX=39946 GN=OsI_10309 PE=4 SV=1
A2XDD7	0.947005	0.736005	0.777192	0.777344	-0.363656	0.0400953	Uncharacterized protein OS=Oryza sativa subsp. indica OX=39946 GN=OsI_10319 PE=4 SV=1
A2XDG3	1.051	1.29001	1.2274	1.22802	0.295607	0.166315	Uncharacterized protein OS=Oryza sativa subsp. indica OX=39946 GN=OsI_10350 PE=4 SV=1
A2XDG4	0.889005	1.19101	1.33971	1.33919	0.421916	0.0699672	Ubiquitin carboxyl-terminal hydrolase 26 OS=Oryza sativa subsp. indica OX=39946 GN=UBP26 PE=3 SV=1
A2XDH8	0.941005	0.847005	0.900107	0.899901	-0.151832	0.19408	Uncharacterized protein OS=Oryza sativa subsp. indica OX=39946 GN=OsI_10367 PE=4 SV=1
A2XDH9	0.863005	1.09701	1.27115	1.27093	0.346129	0.120657	Uncharacterized protein OS=Oryza sativa subsp. indica OX=39946 GN=OsI_10368 PE=4 SV=1
A2XDI0	1.146	1.852	1.61605	1.61592	0.692475	0.00519634	Cytochrome b561 and DOMON domain-containing protein OS=Oryza sativa subsp. indica OX=39946 GN=OsI_10369 PE=4 SV=1
A2XDJ5	0.941005	1.317	1.39957	1.40138	0.484987	0.0418778	Uncharacterized protein OS=Oryza sativa subsp. indica OX=39946 GN=OsI_10384 PE=3 SV=1
A2XDJ6	0.642005	0.127005	0.197826	0.197348	-2.3377	0	Uncharacterized protein OS=Oryza sativa subsp. indica OX=39946 GN=OsI_10385 PE=3 SV=1
A2XDL4	1.033	1.08901	1.05421	1.0543	0.0761633	0.465083	40S ribosomal protein S3a OS=Oryza sativa subsp. indica OX=39946 GN=OsI_10409 PE=3 SV=1
A2XDL6	1.17501	1.10701	0.942128	0.942096	-0.0860052	0.278457	SURF1-like protein OS=Oryza sativa subsp. indica OX=39946 GN=OsI_10411 PE=3 SV=1
A2XDL7	0.977005	0.886005	0.906858	0.90604	-0.141051	0.206726	Uncharacterized protein OS=Oryza sativa subsp. indica OX=39946 GN=OsI_10412 PE=3 SV=1
A2XDM4	1.085	1.29401	1.19263	1.19298	0.254142	0.211184	Uncharacterized protein OS=Oryza sativa subsp. indica OX=39946 GN=OsI_10418 PE=4 SV=1
A2XDS7	0.955005	1.21301	1.27016	1.27027	0.345005	0.121566	Uncharacterized protein OS=Oryza sativa subsp. indica OX=39946 GN=OsI_10471 PE=4 SV=1
A2XDU4	1.02201	0.842005	0.823876	0.822926	-0.279502	0.081156	Uncharacterized protein OS=Oryza sativa subsp. indica OX=39946 GN=OsI_10486 PE=4 SV=1
A2XDU6	0.913005	1.059	1.15991	1.16022	0.214015	0.2607	Uncharacterized protein OS=Oryza sativa subsp. indica OX=39946 GN=OsI_10488 PE=4 SV=1
A2XDW2	1.05201	1.04801	0.996198	0.996135	-0.00549596	0.40112	Uncharacterized protein OS=Oryza sativa subsp. indica OX=39946 GN=OsI_10505 PE=3 SV=1
A2XDW4	1.06401	1.174	1.10338	1.10352	0.141934	0.362516	Uncharacterized protein OS=Oryza sativa subsp. indica OX=39946 GN=OsI_10508 PE=3 SV=1
A2XDW6	0.865005	0.997005	1.1526	1.15173	0.204892	0.272736	Uncharacterized protein OS=Oryza sativa subsp. indica OX=39946 GN=OsI_10510 PE=4 SV=1
A2XDX3	0.949005	0.950005	1.00105	1.00102	0.00151942	0.412513	Purple acid phosphatase OS=Oryza sativa subsp. indica OX=39946 GN=OsI_10517 PE=3 SV=1
A2XE00	1.02201	1.12301	1.09883	1.09831	0.135962	0.371546	Uncharacterized protein OS=Oryza sativa subsp. indica OX=39946 GN=OsI_10545 PE=4 SV=1
A2XE02	1.14301	1.265	1.10674	1.10761	0.146311	0.355944	Uncharacterized protein OS=Oryza sativa subsp. indica OX=39946 GN=OsI_10547 PE=3 SV=1
A2XE07	0.761005	3.729	4.90011	4.9033	2.29281	0	Uncharacterized protein OS=Oryza sativa subsp. indica OX=39946 GN=OsI_10553 PE=4 SV=1
A2XE09	1.04201	1.08401	1.04031	1.04043	0.0570092	0.495723	Uncharacterized protein OS=Oryza sativa subsp. indica OX=39946 GN=OsI_10555 PE=3 SV=1
A2XE17	0.949005	0.902005	0.950474	0.950769	-0.0732803	0.296612	Uncharacterized protein OS=Oryza sativa subsp. indica OX=39946 GN=OsI_10563 PE=4 SV=1
A2XE22	0.854005	0.889005	1.04098	1.04088	0.057947	0.494221	Uncharacterized protein OS=Oryza sativa subsp. indica OX=39946 GN=OsI_10569 PE=4 SV=1
A2XE25	0.993005	1.29801	1.30715	1.30796	0.386423	0.0911824	Uncharacterized protein OS=Oryza sativa subsp. indica OX=39946 GN=OsI_10573 PE=3 SV=1
A2XE31	0.775005	0.858005	1.1071	1.10834	0.14678	0.355242	Two-component response regulator ORR21 OS=Oryza sativa subsp. indica OX=39946 GN=RR21 PE=3 SV=1
A2XE47	0.764005	0.674005	0.8822	0.881789	-0.180823	0.162483	Uncharacterized protein OS=Oryza sativa subsp. indica OX=39946 GN=OsI_10595 PE=4 SV=1
A2XE50	0.966005	0.797005	0.825053	0.825571	-0.277442	0.0824594	Uncharacterized protein OS=Oryza sativa subsp. indica OX=39946 GN=OsI_10598 PE=4 SV=1
A2XE58	1.21101	1.17	0.966144	0.966087	-0.0496901	0.331625	Uncharacterized protein OS=Oryza sativa subsp. indica OX=39946 GN=OsI_10609 PE=4 SV=1
A2XEA4	0.926005	0.778005	0.840174	0.841104	-0.251241	0.10044	Peroxidase OS=Oryza sativa subsp. indica OX=39946 GN=OsI_10660 PE=3 SV=1
A2XEC8	1.11701	1.32601	1.18711	1.18702	0.247451	0.219036	Purple acid phosphatase OS=Oryza sativa subsp. indica OX=39946 GN=OsI_10684 PE=4 SV=1
A2XED2	1.09901	1.29201	1.17561	1.1758	0.233414	0.236044	Uncharacterized protein OS=Oryza sativa subsp. indica OX=39946 GN=OsI_10689 PE=4 SV=1
A2XEE5	1.11301	1.18701	1.06649	1.06746	0.0928659	0.438527	Uncharacterized protein OS=Oryza sativa subsp. indica OX=39946 GN=OsI_10701 PE=4 SV=1
A2XEE9	0.848005	0.685005	0.807784	0.80826	-0.307958	0.064703	Uncharacterized protein OS=Oryza sativa subsp. indica OX=39946 GN=OsI_10705 PE=4 SV=1
A2XEF8	0.980005	1.03601	1.05714	1.05714	0.08017	0.458694	Uncharacterized protein OS=Oryza sativa subsp. indica OX=39946 GN=OsI_10714 PE=4 SV=1
A2XEI9	0.861005	1.40701	1.63414	1.63411	0.708534	0.00430741	Uncharacterized protein OS=Oryza sativa subsp. indica OX=39946 GN=OsI_10745 PE=4 SV=1
A2XEJ1	1.03201	1.20901	1.17151	1.17166	0.22837	0.242328	Uncharacterized protein OS=Oryza sativa subsp. indica OX=39946 GN=Sc-ib2 PE=4 SV=1
A2XEK2	0.930005	0.852005	0.916129	0.916505	-0.126377	0.224701	Uncharacterized protein OS=Oryza sativa subsp. indica OX=39946 GN=OsI_10760 PE=4 SV=1
A2XEK9	0.909005	0.990005	1.08911	1.08805	0.123148	0.391157	Uncharacterized protein OS=Oryza sativa subsp. indica OX=39946 GN=OsI_10767 PE=4 SV=1
A2XEL6	0.982005	1.28401	1.30753	1.30919	0.386849	0.0909025	V-type proton ATPase subunit a OS=Oryza sativa subsp. indica OX=39946 GN=OsI_10776 PE=3 SV=1
A2XEM0	0.887005	0.909005	1.0248	1.02465	0.035346	0.468318	Uncharacterized protein OS=Oryza sativa subsp. indica OX=39946 GN=OsI_10780 PE=4 SV=1
A2XEM2	0.781005	0.737005	0.943662	0.943491	-0.0836574	0.281765	Uncharacterized protein OS=Oryza sativa subsp. indica OX=39946 GN=OsI_10783 PE=4 SV=1
A2XEN1	1.037	1.02201	0.985535	0.985089	-0.0210206	0.376218	Uncharacterized protein OS=Oryza sativa subsp. indica OX=39946 GN=OsI_10791 PE=4 SV=1
A2XEN9	0.974005	1.019	1.0462	1.04738	0.06516	0.482671	Beta-galactosidase OS=Oryza sativa subsp. indica OX=39946 GN=OsI_10800 PE=3 SV=1
A2XEP1	0.933005	0.987005	1.05788	1.0587	0.0811726	0.457097	Uncharacterized protein OS=Oryza sativa subsp. indica OX=39946 GN=OsI_10803 PE=3 SV=1
A2XEQ6	1.03001	1.2	1.16505	1.16525	0.220389	0.252454	Uncharacterized protein OS=Oryza sativa subsp. indica OX=39946 GN=OsI_10819 PE=4 SV=1
A2XER6	0.816005	0.590005	0.723041	0.722782	-0.467851	0.0144187	Uncharacterized protein OS=Oryza sativa subsp. indica OX=39946 GN=OsI_10830 PE=4 SV=1
A2XES5	1.132	1.05801	0.934629	0.934701	-0.0975339	0.26249	Uncharacterized protein OS=Oryza sativa subsp. indica OX=39946 GN=OsI_10838 PE=3 SV=1
A2XET8	0.975005	0.923005	0.946667	0.946693	-0.0790712	0.288283	Uncharacterized protein OS=Oryza sativa subsp. indica OX=39946 GN=OsI_10852 PE=4 SV=1
A2XEU4	0.951005	1.08601	1.14196	1.14133	0.191506	0.290884	Uncharacterized protein OS=Oryza sativa subsp. indica OX=39946 GN=OsI_10858 PE=4 SV=1
A2XEU7	0.782005	0.736005	0.941177	0.940206	-0.0874623	0.276413	Uncharacterized protein OS=Oryza sativa subsp. indica OX=39946 GN=OsI_10861 PE=4 SV=1
A2XEV1	1.01401	0.981005	0.967456	0.967557	-0.0477324	0.334604	Coronatine-insensitive protein homolog 2 OS=Oryza sativa subsp. indica OX=39946 GN=COI2 PE=3 SV=1
A2XEX2	0.943005	0.940005	0.996819	0.996852	-0.00459699	0.402575	Fructose-1,6-bisphosphatase, chloroplastic OS=Oryza sativa subsp. indica OX=39946 GN=OsI_10887 PE=1 SV=1
A2XEY4	0.993005	1.01801	1.02518	1.02634	0.0358718	0.469193	Uncharacterized protein OS=Oryza sativa subsp. indica OX=39946 GN=OsI_10900 PE=4 SV=1
A2XEY5	1.10301	0.913005	0.827743	0.828547	-0.272745	0.085491	Uncharacterized protein OS=Oryza sativa subsp. indica OX=39946 GN=OsI_10901 PE=4 SV=1
A2XEZ0	1.023	0.774005	0.756599	0.757001	-0.402398	0.0279548	Uncharacterized protein OS=Oryza sativa subsp. indica OX=39946 GN=OsI_10905 PE=4 SV=1
A2XEZ1	0.932005	0.644005	0.690989	0.690476	-0.533266	0.00695643	Uncharacterized protein OS=Oryza sativa subsp. indica OX=39946 GN=OsI_10906 PE=4 SV=1
A2XF02	1.122	0.976005	0.869876	0.869697	-0.201119	0.142477	Uncharacterized protein OS=Oryza sativa subsp. indica OX=39946 GN=OsI_10917 PE=4 SV=1
A2XF22	0.966005	0.925005	0.957557	0.956478	-0.0625695	0.312301	Uncharacterized protein OS=Oryza sativa subsp. indica OX=39946 GN=OsI_10940 PE=3 SV=1
A2XF36	0.902005	0.977005	1.08315	1.08361	0.115231	0.403417	Uncharacterized protein OS=Oryza sativa subsp. indica OX=39946 GN=OsI_10952 PE=4 SV=1
A2XF40	0.931005	0.939005	1.00859	1.00815	0.0123439	0.430234	Uncharacterized protein OS=Oryza sativa subsp. indica OX=39946 GN=OsI_10982 PE=3 SV=1
A2XF49	0.992005	1.23401	1.24395	1.24427	0.314929	0.147684	Uncharacterized protein OS=Oryza sativa subsp. indica OX=39946 GN=OsI_10992 PE=4 SV=1
A2XF52	1.037	0.664005	0.64031	0.640327	-0.643157	0.00175314	Uncharacterized protein OS=Oryza sativa subsp. indica OX=39946 GN=OsI_10995 PE=4 SV=1
A2XF57	1.05001	0.929005	0.884762	0.885559	-0.176638	0.166825	Uncharacterized protein OS=Oryza sativa subsp. indica OX=39946 GN=OsI_10999 PE=4 SV=1
A2XF58	0.921005	0.947005	1.02823	1.02914	0.0401631	0.476342	Uncharacterized protein OS=Oryza sativa subsp. indica OX=39946 GN=OsI_11000 PE=4 SV=1
A2XF65	0.990005	1.023	1.03333	1.03299	0.0473055	0.488256	Uncharacterized protein OS=Oryza sativa subsp. indica OX=39946 GN=OsI_11006 PE=3 SV=1
A2XF66	0.978005	0.515005	0.526587	0.525991	-0.925255	2.06e-05	Histone H2B.1 OS=Oryza sativa subsp. indica OX=39946 GN=OsI_010709 PE=3 SV=1
A2XF75	0.859005	0.695005	0.809081	0.808577	-0.305643	0.0659363	Uncharacterized protein OS=Oryza sativa subsp. indica OX=39946 GN=OsI_11014 PE=4 SV=1
A2XF88	1.08601	1.412	1.30018	1.3013	0.378714	0.0963635	Uncharacterized protein OS=Oryza sativa subsp. indica OX=39946 GN=OsI_11031 PE=4 SV=1
A2XF96	1.01001	1.04801	1.03762	1.03693	0.0532832	0.498236	Uncharacterized protein OS=Oryza sativa subsp. indica OX=39946 GN=OsI_11041 PE=3 SV=1
A2XFA0	0.909005	0.976005	1.07371	1.07418	0.1026	0.423168	Uncharacterized protein OS=Oryza sativa subsp. indica OX=39946 GN=OsI_11045 PE=4 SV=1
A2XFB1	0.963005	0.801005	0.831777	0.83254	-0.265732	0.0901708	Uncharacterized protein OS=Oryza sativa subsp. indica OX=39946 GN=OsI_11054 PE=4 SV=1
A2XFC1	0.926005	1.29001	1.39309	1.39243	0.478285	0.0443413	DNA topoisomerase 6 subunit A3 OS=Oryza sativa subsp. indica OX=39946 GN=TOP6A3 PE=1 SV=2
A2XFC7	1.021	0.992005	0.971597	0.971116	-0.0415706	0.344046	L-ascorbate peroxidase 1, cytosolic OS=Oryza sativa subsp. indica OX=39946 GN=APX1 PE=2 SV=1
A2XFC8	1.01201	1.243	1.22826	1.22882	0.296616	0.165306	Mitogen-activated protein kinase 5 OS=Oryza sativa subsp. indica OX=39946 GN=MPK5 PE=1 SV=2
A2XFD1	0.837005	0.813005	0.971326	0.970617	-0.041972	0.343428	Uncharacterized protein OS=Oryza sativa subsp. indica OX=39946 GN=OsI_11075 PE=3 SV=1
A2XFE4	1.12901	1.21	1.07174	1.07108	0.0999611	0.427322	Uncharacterized protein OS=Oryza sativa subsp. indica OX=39946 GN=OsI_11087 PE=4 SV=1
A2XFF7	1.00201	1.06001	1.05788	1.05726	0.0811814	0.457083	Uncharacterized protein OS=Oryza sativa subsp. indica OX=39946 GN=OsI_11099 PE=4 SV=1
A2XFL2	1.05201	1.2	1.14068	1.14002	0.189899	0.2931	Uncharacterized protein OS=Oryza sativa subsp. indica OX=39946 GN=OsI_11150 PE=4 SV=1
A2XFL9	1.011	0.974005	0.963403	0.963403	-0.053789	0.325423	40S ribosomal protein S7 OS=Oryza sativa subsp. indica OX=39946 GN=OsI_11158 PE=3 SV=1
A2XFN0	0.930005	0.998005	1.07312	1.07359	0.101809	0.424413	Uncharacterized protein OS=Oryza sativa subsp. indica OX=39946 GN=OsI_11170 PE=4 SV=1
A2XFN2	0.917005	1.192	1.29989	1.30045	0.378389	0.0965869	CASP-like protein OS=Oryza sativa subsp. indica OX=39946 GN=OsI_11172 PE=3 SV=1
A2XFP6	0.869005	0.925005	1.06444	1.06532	0.0900967	0.442914	Uncharacterized protein OS=Oryza sativa subsp. indica OX=39946 GN=OsI_11187 PE=3 SV=1
A2XFU0	1.32401	1.11701	0.843656	0.843003	-0.245273	0.104909	Uncharacterized protein OS=Oryza sativa subsp. indica OX=39946 GN=OsI_11237 PE=4 SV=1
A2XFV9	0.832005	1.13501	1.36418	1.36364	0.448035	0.0569485	Uncharacterized protein OS=Oryza sativa subsp. indica OX=39946 GN=OsI_11257 PE=4 SV=1
A2XFW2	1.02801	0.992005	0.964981	0.964844	-0.051428	0.32899	Phytochrome B OS=Oryza sativa subsp. indica OX=39946 GN=PHYB PE=3 SV=2
A2XFX2	0.971005	0.763005	0.785789	0.786245	-0.347786	0.0461727	Uncharacterized protein OS=Oryza sativa subsp. indica OX=39946 GN=OsI_11271 PE=4 SV=1
A2XFX5	0.880005	1.13301	1.2875	1.2874	0.364571	0.106426	Uncharacterized protein OS=Oryza sativa subsp. indica OX=39946 GN=OsI_11276 PE=4 SV=1
A2XFY5	0.849005	0.827005	0.974087	0.974516	-0.037877	0.349754	Uncharacterized protein OS=Oryza sativa subsp. indica OX=39946 GN=OsI_11285 PE=4 SV=1
A2XFY9	0.981005	0.939005	0.957187	0.957086	-0.0631276	0.311475	Adenylosuccinate lyase OS=Oryza sativa subsp. indica OX=39946 GN=OsI_11289 PE=3 SV=1
A2XG06	1.01601	0.968005	0.952756	0.952748	-0.0698211	0.301639	Uncharacterized protein OS=Oryza sativa subsp. indica OX=39946 GN=OsI_11307 PE=4 SV=1
A2XG58	1.01801	0.943005	0.926326	0.926108	-0.110407	0.245232	Uncharacterized protein OS=Oryza sativa subsp. indica OX=39946 GN=OsI_11365 PE=4 SV=1
A2XG65	0.942005	1.12701	1.19639	1.19654	0.258687	0.205944	Uncharacterized protein OS=Oryza sativa subsp. indica OX=39946 GN=OsI_11371 PE=3 SV=1
A2XG88	1.01001	1.21401	1.20198	1.20278	0.265412	0.198336	Uncharacterized protein OS=Oryza sativa subsp. indica OX=39946 GN=OsI_11398 PE=4 SV=1
A2XGC1	1.01601	1.07001	1.05315	1.05263	0.07471	0.467403	Uncharacterized protein OS=Oryza sativa subsp. indica OX=39946 GN=OsI_11425 PE=4 SV=1
A2XGG9	1.444	1.162	0.80471	0.805333	-0.313459	0.0618446	Ribosomal protein L19 OS=Oryza sativa subsp. indica OX=39946 GN=OsI_11477 PE=3 SV=1
A2XGI7	0.938005	0.825005	0.879532	0.879845	-0.185193	0.158028	Uncharacterized protein OS=Oryza sativa subsp. indica OX=39946 GN=OsI_11499 PE=4 SV=1
A2XGK1	0.968005	1.188	1.22727	1.22707	0.295455	0.166468	Uncharacterized protein OS=Oryza sativa subsp. indica OX=39946 GN=OsI_11521 PE=4 SV=1
A2XGK2	1.148	1.045	0.910279	0.910569	-0.135619	0.213278	Uncharacterized protein OS=Oryza sativa subsp. indica OX=39946 GN=OsI_11522 PE=4 SV=1
A2XGM0	0.745005	0.936005	1.25637	1.25729	0.329266	0.134798	Uncharacterized protein OS=Oryza sativa subsp. indica OX=39946 GN=OsI_11541 PE=4 SV=1
A2XGN8	0.974005	1.28601	1.32033	1.32096	0.400895	0.0820183	Uncharacterized protein OS=Oryza sativa subsp. indica OX=39946 GN=OsI_11565 PE=4 SV=1
A2XGQ0	0.976005	1.05401	1.07992	1.08066	0.110921	0.410131	Uncharacterized protein OS=Oryza sativa subsp. indica OX=39946 GN=OsI_11580 PE=4 SV=1
A2XGQ3	0.875005	1.071	1.224	1.22261	0.291602	0.170359	Uncharacterized protein OS=Oryza sativa subsp. indica OX=39946 GN=OsI_11583 PE=4 SV=1
A2XGQ6	1.06401	1.027	0.965226	0.964286	-0.0510617	0.329545	Acyl carrier protein OS=Oryza sativa subsp. indica OX=39946 GN=OsI_11586 PE=3 SV=1
A2XGR1	1.10901	1.007	0.908026	0.907493	-0.139195	0.208951	Uncharacterized protein OS=Oryza sativa subsp. indica OX=39946 GN=OsI_11591 PE=4 SV=1
A2XGR9	0.919005	0.954005	1.03808	1.03732	0.0539241	0.499306	Uncharacterized protein OS=Oryza sativa subsp. indica OX=39946 GN=OsI_11599 PE=4 SV=1
A2XGS7	0.837005	0.240005	0.286743	0.287023	-1.80217	3.89e-15	Uncharacterized protein OS=Oryza sativa subsp. indica OX=39946 GN=OsI_11607 PE=3 SV=1
A2XGT1	1.001	0.921005	0.92008	0.919765	-0.120168	0.232565	Mitochondrial fission 1 protein OS=Oryza sativa subsp. indica OX=39946 GN=OsI_11612 PE=3 SV=1
A2XGV4	0.974005	0.992005	1.01848	1.01905	0.0264182	0.453482	Glutathione peroxidase OS=Oryza sativa subsp. indica OX=39946 GN=OsI_11636 PE=3 SV=1
A2XH67	0.953005	1.05001	1.10178	1.10198	0.139841	0.365673	Uncharacterized protein OS=Oryza sativa subsp. indica OX=39946 GN=OsI_11742 PE=4 SV=1
A2XHA1	0.845005	1.245	1.47337	1.47301	0.55912	0.0213318	Uncharacterized protein OS=Oryza sativa subsp. indica OX=39946 GN=OsI_11778 PE=4 SV=1
A2XHA9	0.979005	0.908005	0.927477	0.928	-0.108616	0.247597	Uncharacterized protein OS=Oryza sativa subsp. indica OX=39946 GN=OsI_11787 PE=4 SV=1
A2XHE4	1.25401	1.16	0.92504	0.924229	-0.112412	0.242601	Uncharacterized protein OS=Oryza sativa subsp. indica OX=39946 GN=OsI_11826 PE=4 SV=1
A2XHG1	0.853005	1.229	1.44079	1.44266	0.526865	0.0288833	Uncharacterized protein OS=Oryza sativa subsp. indica OX=39946 GN=OsI_11845 PE=4 SV=1
A2XHH8	0.880005	0.966005	1.09773	1.09813	0.134519	0.373739	Uncharacterized protein OS=Oryza sativa subsp. indica OX=39946 GN=OsI_11862 PE=4 SV=1
A2XHI3	1.003	1.20701	1.20339	1.20343	0.267103	0.19645	Uncharacterized protein OS=Oryza sativa subsp. indica OX=39946 GN=OsI_11867 PE=4 SV=1
A2XHI9	1.031	0.730005	0.708052	0.707071	-0.498073	0.0103833	40S ribosomal protein S6 OS=Oryza sativa subsp. indica OX=39946 GN=OsI_11874 PE=3 SV=1
A2XHJ3	0.943005	1.08801	1.15376	1.15326	0.206348	0.270798	Histone H3.3 OS=Oryza sativa subsp. indica OX=39946 GN=OsI_011536 PE=3 SV=1
A2XHM1	0.921005	0.760005	0.825191	0.82563	-0.2772	0.0826134	Uncharacterized protein OS=Oryza sativa subsp. indica OX=39946 GN=OsI_11909 PE=4 SV=1
A2XHM2	0.948005	1.15301	1.21624	1.2163	0.282432	0.179853	Uncharacterized protein OS=Oryza sativa subsp. indica OX=39946 GN=OsI_11910 PE=4 SV=1
A2XHN4	1.04201	0.963005	0.924185	0.923737	-0.113747	0.240857	Uncharacterized protein OS=Oryza sativa subsp. indica OX=39946 GN=OsI_11921 PE=3 SV=1
A2XHP8	0.789005	0.980005	1.24208	1.24182	0.312755	0.149707	Uncharacterized protein OS=Oryza sativa subsp. indica OX=39946 GN=OsI_11938 PE=4 SV=1
A2XHP9	0.666005	0.889005	1.33483	1.33575	0.416659	0.0728449	Uncharacterized protein OS=Oryza sativa subsp. indica OX=39946 GN=OsI_11939 PE=4 SV=1
A2XHR1	0.698005	0.409005	0.585963	0.586531	-0.771119	0.000275061	Sucrose synthase OS=Oryza sativa subsp. indica OX=39946 GN=OsI_11950 PE=3 SV=1
A2XHR5	1.029	1.07401	1.04373	1.04204	0.0617507	0.488129	Trafficking protein particle complex subunit OS=Oryza sativa subsp. indica OX=39946 GN=OsI_11953 PE=3 SV=1
A2XHR6	1.106	1.04401	0.943942	0.94397	-0.0832293	0.282371	40S ribosomal protein SA OS=Oryza sativa subsp. indica OX=39946 GN=OsI_11954 PE=3 SV=1
A2XHT7	0.930005	0.786005	0.845162	0.845287	-0.2427	0.106879	Uncharacterized protein OS=Oryza sativa subsp. indica OX=39946 GN=OsI_11974 PE=4 SV=1
A2XHU1	1.18301	1.12901	0.954354	0.953678	-0.0674043	0.305175	Uncharacterized protein OS=Oryza sativa subsp. indica OX=39946 GN=OsI_11978 PE=3 SV=1
A2XHV1	1.166	0.897005	0.769298	0.76884	-0.378386	0.0350525	Uncharacterized protein OS=Oryza sativa subsp. indica OX=39946 GN=OsI_11989 PE=3 SV=1
A2XHW5	0.869005	0.895005	1.02992	1.02951	0.0425313	0.48029	Uncharacterized protein OS=Oryza sativa subsp. indica OX=39946 GN=OsI_12008 PE=4 SV=1
A2XHW8	1.10901	0.984005	0.887286	0.887631	-0.172528	0.171161	Uncharacterized protein OS=Oryza sativa subsp. indica OX=39946 GN=OsI_12015 PE=4 SV=1
A2XHX3	1.06001	1.29801	1.22453	1.22376	0.292225	0.169726	Uncharacterized protein OS=Oryza sativa subsp. indica OX=39946 GN=OsI_12019 PE=4 SV=1
A2XI12	1.35901	1.21301	0.892568	0.89211	-0.163965	0.180426	Nap16kDa protein OS=Oryza sativa subsp. indica OX=39946 GN=OsI_12060 PE=2 SV=1
A2XI16	0.835005	0.721005	0.863474	0.863179	-0.211776	0.132669	Uncharacterized protein OS=Oryza sativa subsp. indica OX=39946 GN=OsI_12064 PE=4 SV=1
A2XI59	1.12701	0.980005	0.869566	0.869955	-0.201633	0.141993	Uncharacterized protein OS=Oryza sativa subsp. indica OX=39946 GN=OsI_12120 PE=4 SV=1
A2XI79	1.047	0.992005	0.947469	0.946514	-0.077849	0.290031	Uncharacterized protein OS=Oryza sativa subsp. indica OX=39946 GN=OsI_12140 PE=4 SV=1
A2XI86	1.094	1.32001	1.20658	1.20598	0.270924	0.192229	Cysteine proteinase inhibitor OS=Oryza sativa subsp. indica OX=39946 GN=OsI_12145 PE=3 SV=1
A2XI90	1.20301	1.36301	1.133	1.13333	0.180148	0.306711	Uncharacterized protein OS=Oryza sativa subsp. indica OX=39946 GN=OsI_12149 PE=4 SV=1
A2XIC3	0.992005	1.08201	1.09073	1.09101	0.125288	0.387861	Uncharacterized protein OS=Oryza sativa subsp. indica OX=39946 GN=OsI_12184 PE=4 SV=1
A2XID3	1.02601	0.946005	0.922028	0.92243	-0.117118	0.236484	Allene oxide cyclase, chloroplastic OS=Oryza sativa subsp. indica OX=39946 GN=AOC PE=2 SV=1
A2XIE7	1.051	1.02401	0.97431	0.974212	-0.0375468	0.350266	Uncharacterized protein OS=Oryza sativa subsp. indica OX=39946 GN=OsI_12206 PE=4 SV=1
A2XIG6	1.30601	1.618	1.2389	1.23878	0.309056	0.153193	Uncharacterized protein OS=Oryza sativa subsp. indica OX=39946 GN=OsI_12226 PE=3 SV=1
A2XIK9	1.05001	1.05801	1.00762	1.00871	0.0109502	0.427944	Magnesium-chelatase subunit ChlI, chloroplastic OS=Oryza sativa subsp. indica OX=39946 GN=CHLI PE=3 SV=1
A2XIN4	1.063	1.18301	1.11289	1.11242	0.154308	0.344051	Uncharacterized protein OS=Oryza sativa subsp. indica OX=39946 GN=OsI_12297 PE=4 SV=1
A2XIQ9	0.917005	0.926005	1.00981	1.00939	0.0140904	0.433108	Uncharacterized protein OS=Oryza sativa subsp. indica OX=39946 GN=OsI_12317 PE=4 SV=1
A2XIT5	1.01201	1.08801	1.0751	1.07482	0.104469	0.420233	60S ribosomal protein L13 OS=Oryza sativa subsp. indica OX=39946 GN=OsI_12345 PE=3 SV=1
A2XIT7	1.05201	1.19301	1.13403	1.13367	0.181459	0.304866	Uncharacterized protein OS=Oryza sativa subsp. indica OX=39946 GN=OsI_12347 PE=3 SV=1
A2XIU5	0.919005	0.847005	0.921654	0.922051	-0.117702	0.23573	Uncharacterized protein OS=Oryza sativa subsp. indica OX=39946 GN=OsI_12357 PE=4 SV=1
A2XIU7	1.65501	1.76001	1.06344	1.06372	0.088744	0.44506	Ribosomal protein L19 OS=Oryza sativa subsp. indica OX=39946 GN=OsI_12360 PE=3 SV=1
A2XIZ1	0.889005	0.656005	0.737909	0.73781	-0.438485	0.0195665	Uncharacterized protein OS=Oryza sativa subsp. indica OX=39946 GN=OsI_12403 PE=4 SV=1
A2XIZ4	1.02601	0.997005	0.971735	0.971817	-0.0413651	0.344363	Lysine--tRNA ligase OS=Oryza sativa subsp. indica OX=39946 GN=OsI_12406 PE=3 SV=1
A2XIZ6	0.888005	0.988005	1.11261	1.1116	0.153951	0.344579	Inositol-1-monophosphatase OS=Oryza sativa subsp. indica OX=39946 GN=OsI_12408 PE=3 SV=1
A2XJ03	0.821005	1.10901	1.35079	1.35279	0.433803	0.0637833	Uncharacterized protein OS=Oryza sativa subsp. indica OX=39946 GN=OsI_12416 PE=4 SV=1
A2XJ17	0.478005	0.069005	0.14436	0.145181	-2.79225	0	Uncharacterized protein OS=Oryza sativa subsp. indica OX=39946 GN=OsI_12430 PE=4 SV=1
A2XJ35	1.055	1.01601	0.963033	0.963791	-0.0543423	0.32459	Chlorophyll a-b binding protein, chloroplastic OS=Oryza sativa subsp. indica OX=39946 GN=OsI_012078 PE=2 SV=1
A2XJ75	1.206	1.148	0.951907	0.951475	-0.071107	0.299766	Uncharacterized protein OS=Oryza sativa subsp. indica OX=39946 GN=OsI_12494 PE=4 SV=1
A2XJ76	1.02201	1.02201	1	1	0	0.410039	Uncharacterized protein OS=Oryza sativa subsp. indica OX=39946 GN=OsI_12495 PE=4 SV=1
A2XJ95	1.077	1.142	1.06035	1.05958	0.084544	0.451731	Uncharacterized protein OS=Oryza sativa subsp. indica OX=39946 GN=OsI_12520 PE=4 SV=1
A2XJB6	0.964005	1.061	1.10062	1.09958	0.138319	0.367973	Uncharacterized protein OS=Oryza sativa subsp. indica OX=39946 GN=OsI_12541 PE=4 SV=1
A2XJC7	0.947005	1.001	1.05702	1.05822	0.0800052	0.458956	Uncharacterized protein OS=Oryza sativa subsp. indica OX=39946 GN=OsI_12551 PE=4 SV=1
A2XJD1	1.077	0.848005	0.787373	0.78777	-0.34488	0.0473619	Uncharacterized protein OS=Oryza sativa subsp. indica OX=39946 GN=OsI_12555 PE=4 SV=1
A2XJH5	0.913005	1.05001	1.15005	1.14891	0.201702	0.277011	Uncharacterized protein OS=Oryza sativa subsp. indica OX=39946 GN=OsI_12595 PE=3 SV=1
A2XJL0	0.923005	1.00801	1.09209	1.09187	0.127092	0.385088	Uncharacterized protein OS=Oryza sativa subsp. indica OX=39946 GN=OsI_12626 PE=3 SV=1
A2XJL6	1.092	1.104	1.01099	1.01181	0.0157672	0.43587	Uncharacterized protein OS=Oryza sativa subsp. indica OX=39946 GN=OsI_12631 PE=3 SV=1
A2XJM7	0.984005	1.075	1.09248	1.09369	0.127606	0.3843	Uncharacterized protein OS=Oryza sativa subsp. indica OX=39946 GN=OsI_12642 PE=3 SV=1
A2XJT6	1.164	1.08401	0.931272	0.9311	-0.102726	0.255456	Prefoldin subunit 4 OS=Oryza sativa subsp. indica OX=39946 GN=OsI_12705 PE=3 SV=1
A2XJZ7	1.00601	1.06401	1.05765	1.05835	0.0808675	0.457583	Uncharacterized protein OS=Oryza sativa subsp. indica OX=39946 GN=OsI_12765 PE=4 SV=1
A2XK32	1.03601	1.01801	0.982626	0.98166	-0.0252863	0.36946	Uncharacterized protein OS=Oryza sativa subsp. indica OX=39946 GN=OsI_12800 PE=3 SV=1
A2XK42	0.925005	1.027	1.11027	1.11031	0.15091	0.349087	DNA-directed RNA polymerase subunit beta OS=Oryza sativa subsp. indica OX=39946 GN=OsI_12811 PE=3 SV=1
A2XK45	0.965005	0.782005	0.810364	0.810296	-0.303359	0.0671712	Uncharacterized protein OS=Oryza sativa subsp. indica OX=39946 GN=OsI_12813 PE=4 SV=1
A2XK54	0.772005	0.993005	1.28627	1.28587	0.363191	0.107447	Uncharacterized protein OS=Oryza sativa subsp. indica OX=39946 GN=OsI_12823 PE=4 SV=1
A2XK57	0.861005	1.09101	1.26713	1.26756	0.341564	0.124378	Glutamyl-tRNA(Gln) amidotransferase subunit C, chloroplastic/mitochondrial OS=Oryza sativa subsp. indica OX=39946 GN=GATC PE=3 SV=1
A2XK82	1.03601	0.967005	0.933398	0.932966	-0.0994357	0.259902	3-isopropylmalate dehydrogenase OS=Oryza sativa subsp. indica OX=39946 GN=OsI_12854 PE=3 SV=1
A2XK84	0.996005	0.928005	0.931727	0.931751	-0.10202	0.256406	Uncharacterized protein OS=Oryza sativa subsp. indica OX=39946 GN=OsI_12856 PE=3 SV=1
A2XK87	0.954005	0.783005	0.820756	0.820342	-0.284975	0.0777675	Uncharacterized protein OS=Oryza sativa subsp. indica OX=39946 GN=OsI_12861 PE=3 SV=1
A2XK88	0.894005	1.013	1.13311	1.1323	0.180286	0.306516	Uncharacterized protein OS=Oryza sativa subsp. indica OX=39946 GN=OsI_12862 PE=4 SV=1
A2XK95	0.958005	1.17501	1.22651	1.22727	0.294562	0.167364	Ferredoxin OS=Oryza sativa subsp. indica OX=39946 GN=OsI_12871 PE=3 SV=1
A2XKB8	0.959005	1.10501	1.15224	1.15169	0.204443	0.273337	Uncharacterized protein OS=Oryza sativa subsp. indica OX=39946 GN=OsI_12893 PE=4 SV=1
A2XKB9	1.045	1.283	1.22775	1.22742	0.296017	0.165905	Uncharacterized protein OS=Oryza sativa subsp. indica OX=39946 GN=OsI_12894 PE=4 SV=1
A2XKI6	0.792005	0.985005	1.24369	1.24405	0.314622	0.147969	Uncharacterized protein OS=Oryza sativa subsp. indica OX=39946 GN=OsI_12967 PE=4 SV=1
A2XKN7	0.960005	0.834005	0.868751	0.869048	-0.202986	0.140724	Uncharacterized protein OS=Oryza sativa subsp. indica OX=39946 GN=OsI_13021 PE=3 SV=1
A2XKQ5	0.809005	1.27601	1.57725	1.57645	0.657413	0.00772415	Uncharacterized protein OS=Oryza sativa subsp. indica OX=39946 GN=OsI_13040 PE=4 SV=1
A2XKS7	0.984005	0.762005	0.774391	0.774536	-0.368865	0.0382486	Uncharacterized protein OS=Oryza sativa subsp. indica OX=39946 GN=OsI_13066 PE=4 SV=1
A2XKV5	1.03401	1.029	0.995164	0.99498	-0.00699317	0.398699	Uncharacterized protein OS=Oryza sativa subsp. indica OX=39946 GN=OsI_13094 PE=4 SV=1
A2XKW7	0.923005	1.12301	1.21668	1.21723	0.282954	0.179304	Uncharacterized protein OS=Oryza sativa subsp. indica OX=39946 GN=OsI_13107 PE=4 SV=1
A2XKX4	0.998005	0.809005	0.810622	0.809483	-0.302898	0.0674222	Oxalate oxidase 4 OS=Oryza sativa subsp. indica OX=39946 GN=oxo4 PE=2 SV=1
A2XKY7	0.942005	1.02801	1.09129	1.09189	0.126041	0.386703	Uncharacterized protein OS=Oryza sativa subsp. indica OX=39946 GN=OsI_13131 PE=4 SV=1
A2XKY8	1.00401	1.00001	0.996016	0.996028	-0.00575924	0.400694	Proteasome subunit beta type OS=Oryza sativa subsp. indica OX=39946 GN=OsI_13132 PE=2 SV=1
A2XL03	0.723005	0.911005	1.26003	1.26065	0.333453	0.131185	Uncharacterized protein OS=Oryza sativa subsp. indica OX=39946 GN=OsI_13148 PE=4 SV=1
A2XL22	0.898005	1.12701	1.25501	1.25424	0.327699	0.136168	Lipoxygenase OS=Oryza sativa subsp. indica OX=39946 GN=OsI_13165 PE=3 SV=1
A2XL27	1.08801	1.28601	1.18198	1.18172	0.241211	0.226507	Uncharacterized protein OS=Oryza sativa subsp. indica OX=39946 GN=OsI_13170 PE=4 SV=1
A2XL30	1.047	0.960005	0.916906	0.916392	-0.125155	0.226237	Uncharacterized protein OS=Oryza sativa subsp. indica OX=39946 GN=OsI_13173 PE=4 SV=1
A2XL40	1.08201	1.249	1.15434	1.15462	0.207072	0.269836	Uncharacterized protein OS=Oryza sativa subsp. indica OX=39946 GN=OsI_13184 PE=4 SV=1
A2XL45	1.01801	1.184	1.16306	1.1631	0.217931	0.255618	Uncharacterized protein OS=Oryza sativa subsp. indica OX=39946 GN=OsI_13189 PE=4 SV=1
A2XL53	1.02401	1.11301	1.08691	1.08635	0.120237	0.395652	Uncharacterized protein OS=Oryza sativa subsp. indica OX=39946 GN=OsI_13198 PE=4 SV=1
A2XL74	0.827005	0.298005	0.360342	0.360706	-1.47256	8.24e-11	Uncharacterized protein OS=Oryza sativa subsp. indica OX=39946 GN=OsI_13219 PE=4 SV=1
A2XL75	1.04201	1.164	1.11708	1.1164	0.159735	0.336066	Peptidylprolyl isomerase OS=Oryza sativa subsp. indica OX=39946 GN=OsI_13220 PE=4 SV=1
A2XL76	0.908005	0.861005	0.948238	0.948077	-0.0766786	0.291711	Uncharacterized protein OS=Oryza sativa subsp. indica OX=39946 GN=OsI_13221 PE=3 SV=1
A2XL91	0.893005	1.38301	1.54871	1.54974	0.631066	0.010282	Uncharacterized protein OS=Oryza sativa subsp. indica OX=39946 GN=OsI_13236 PE=4 SV=1
A2XL95	0.978005	0.903005	0.923313	0.922232	-0.115108	0.239086	Uncharacterized protein OS=Oryza sativa subsp. indica OX=39946 GN=OsI_13240 PE=3 SV=1
A2XLA1	0.965005	1.08001	1.11917	1.11907	0.16243	0.332128	Coatomer subunit alpha OS=Oryza sativa subsp. indica OX=39946 GN=OsI_13245 PE=4 SV=1
A2XLC2	1.08201	1.118	1.03327	1.03314	0.0472195	0.488113	Uncharacterized protein OS=Oryza sativa subsp. indica OX=39946 GN=OsI_13268 PE=4 SV=1
A2XLE8	0.915005	1.041	1.1377	1.13871	0.186125	0.298334	Uncharacterized protein OS=Oryza sativa subsp. indica OX=39946 GN=OsI_13297 PE=4 SV=1
A2XLF2	1.003	1.15501	1.15154	1.15122	0.20357	0.274503	Actin-1 OS=Oryza sativa subsp. indica OX=39946 GN=ACT1 PE=2 SV=1
A2XLF5	0.896005	1.138	1.27009	1.26936	0.344928	0.121629	Uncharacterized protein OS=Oryza sativa subsp. indica OX=39946 GN=OsI_13305 PE=3 SV=1
A2XLG5	1.07201	1.208	1.12687	1.12713	0.172315	0.317843	Phytochrome A OS=Oryza sativa subsp. indica OX=39946 GN=PHYA PE=3 SV=2
A2XLH6	1.057	1.348	1.27531	1.27538	0.350844	0.116898	Calcium load-activated calcium channel OS=Oryza sativa subsp. indica OX=39946 GN=OsI_13325 PE=3 SV=1
A2XLM6	1.25601	1.35701	1.08041	1.08007	0.111584	0.409097	Probable zinc metalloprotease EGY3, chloroplastic OS=Oryza sativa subsp. indica OX=39946 GN=EGY3 PE=3 SV=1
A2XLM8	1.08201	0.857005	0.792053	0.791862	-0.336332	0.0510028	Uncharacterized protein OS=Oryza sativa subsp. indica OX=39946 GN=OsI_13379 PE=4 SV=1
A2XLM9	0.972005	1.05401	1.08436	1.084	0.116846	0.400907	Uncharacterized protein OS=Oryza sativa subsp. indica OX=39946 GN=OsI_13380 PE=4 SV=1
A2XLP1	0.880005	0.822005	0.934091	0.933837	-0.0983646	0.261358	Uncharacterized protein OS=Oryza sativa subsp. indica OX=39946 GN=OsI_13391 PE=4 SV=1
A2XLP8	1.01001	0.989005	0.979208	0.978304	-0.0303127	0.361548	Uncharacterized protein OS=Oryza sativa subsp. indica OX=39946 GN=OsI_13400 PE=4 SV=1
A2XLP9	0.972005	1.182	1.21605	1.21555	0.2822	0.180097	Uncharacterized protein OS=Oryza sativa subsp. indica OX=39946 GN=OsI_13402 PE=4 SV=1
A2XLQ3	1.02001	0.934005	0.915687	0.914976	-0.127074	0.223827	Uncharacterized protein OS=Oryza sativa subsp. indica OX=39946 GN=OsI_13406 PE=4 SV=1
A2XLS8	1.15	0.923005	0.80261	0.803237	-0.31723	0.0599428	Uncharacterized protein OS=Oryza sativa subsp. indica OX=39946 GN=OsI_13431 PE=4 SV=1
A2XLV4	0.743005	1.085	1.46029	1.46075	0.546258	0.0241147	Uncharacterized protein OS=Oryza sativa subsp. indica OX=39946 GN=OsI_13455 PE=4 SV=1
A2XLW5	0.906005	0.977005	1.07837	1.07792	0.108847	0.413372	Uncharacterized protein OS=Oryza sativa subsp. indica OX=39946 GN=OsI_13470 PE=4 SV=1
A2XLW7	1.02601	0.810005	0.789475	0.789707	-0.341035	0.0489729	Uncharacterized protein OS=Oryza sativa subsp. indica OX=39946 GN=OsI_13473 PE=4 SV=1
A2XLX1	1.023	1.15701	1.13099	1.12963	0.177582	0.310339	Uncharacterized protein OS=Oryza sativa subsp. indica OX=39946 GN=OsI_13477 PE=3 SV=1
A2XLZ4	1.04601	1.73401	1.65774	1.65643	0.729218	0.00336385	Uncharacterized protein OS=Oryza sativa subsp. indica OX=39946 GN=OsI_13500 PE=3 SV=1
A2XM00	0.975005	1.28601	1.31897	1.31864	0.399415	0.0829226	Uncharacterized protein OS=Oryza sativa subsp. indica OX=39946 GN=OsI_13506 PE=4 SV=1
A2XM08	0.952005	1.10701	1.16281	1.16196	0.217621	0.256018	Uncharacterized protein OS=Oryza sativa subsp. indica OX=39946 GN=OsI_13515 PE=4 SV=1
A2XM15	0.864005	0.830005	0.960648	0.961271	-0.0579196	0.319222	Uncharacterized protein OS=Oryza sativa subsp. indica OX=39946 GN=OsI_13523 PE=4 SV=1
A2XM21	0.749005	0.014005	0.0186981	0.0183844	-5.74096	0	Uncharacterized protein OS=Oryza sativa subsp. indica OX=39946 GN=OsI_13529 PE=3 SV=1
A2XM23	0.989005	0.774005	0.78261	0.78192	-0.353635	0.0438522	Phytochrome C OS=Oryza sativa subsp. indica OX=39946 GN=PHYC PE=3 SV=2
A2XM26	1.01801	1.12701	1.10707	1.10774	0.146749	0.355289	Uncharacterized protein OS=Oryza sativa subsp. indica OX=39946 GN=OsI_13535 PE=3 SV=1
A2XM37	0.878005	1.20101	1.36788	1.36742	0.451941	0.0551771	Uncharacterized protein OS=Oryza sativa subsp. indica OX=39946 GN=OsI_13549 PE=3 SV=1
A2XM46	1.037	1.05801	1.02025	1.02033	0.0289236	0.45764	Uncharacterized protein OS=Oryza sativa subsp. indica OX=39946 GN=OsI_13588 PE=3 SV=1
A2XM53	0.856005	1.15	1.34346	1.34119	0.425949	0.0678194	Uncharacterized protein OS=Oryza sativa subsp. indica OX=39946 GN=OsI_13598 PE=4 SV=1
A2XM55	1.11701	1.196	1.07072	1.07097	0.0985878	0.429486	Uncharacterized protein OS=Oryza sativa subsp. indica OX=39946 GN=OsI_13600 PE=4 SV=1
A2XM89	1.17	1.188	1.01538	1.01592	0.0220262	0.446206	Peroxidase OS=Oryza sativa subsp. indica OX=39946 GN=OsI_13636 PE=3 SV=1
A2XMB9	0.976005	1.321	1.35348	1.35385	0.436675	0.0623548	Uncharacterized protein OS=Oryza sativa subsp. indica OX=39946 GN=OsI_13668 PE=3 SV=1
A2XMC2	0.970005	0.862005	0.88866	0.888677	-0.170296	0.173547	Uncharacterized protein OS=Oryza sativa subsp. indica OX=39946 GN=OsI_13671 PE=3 SV=1
A2XMD9	0.956005	1.162	1.21548	1.21609	0.281526	0.180809	Uncharacterized protein OS=Oryza sativa subsp. indica OX=39946 GN=OsI_13689 PE=4 SV=1
A2XME9	1.00201	0.921005	0.919162	0.919771	-0.121609	0.230727	Malate dehydrogenase OS=Oryza sativa subsp. indica OX=39946 GN=OsI_13699 PE=3 SV=1
A2XMG0	1.047	1.148	1.09647	1.09619	0.132861	0.376264	Uncharacterized protein OS=Oryza sativa subsp. indica OX=39946 GN=OsI_13713 PE=4 SV=1
A2XMG6	0.832005	0.917005	1.10216	1.10114	0.140337	0.364922	Uncharacterized protein OS=Oryza sativa subsp. indica OX=39946 GN=OsI_13719 PE=3 SV=1
A2XMI1	0.992005	1.01601	1.02419	1.02408	0.0344882	0.46689	Uncharacterized protein OS=Oryza sativa subsp. indica OX=39946 GN=OsI_13733 PE=4 SV=1
A2XMI9	1.28401	2.08501	1.62383	1.62429	0.6994	0.00479475	Tubulin beta chain OS=Oryza sativa subsp. indica OX=39946 GN=OsI_13743 PE=3 SV=1
A2XMJ6	1.03201	0.932005	0.903101	0.901923	-0.14704	0.199641	Reticulon-like protein OS=Oryza sativa subsp. indica OX=39946 GN=OsI_13754 PE=4 SV=1
A2XMK6	0.909005	0.983005	1.08141	1.0817	0.112911	0.407028	Actin-related protein 7 OS=Oryza sativa subsp. indica OX=39946 GN=ARP7 PE=2 SV=2
A2XMM3	0.959005	0.965005	1.00626	1.00607	0.00899808	0.42474	Ferredoxin--NADP reductase, chloroplastic OS=Oryza sativa subsp. indica OX=39946 GN=OsI_13788 PE=3 SV=1
A2XMM4	0.985005	0.837005	0.849747	0.850305	-0.234895	0.113019	Uncharacterized protein OS=Oryza sativa subsp. indica OX=39946 GN=OsI_13789 PE=4 SV=1
A2XMN8	1.08601	0.882005	0.812156	0.812037	-0.300172	0.0689235	tRNA (guanine(26)-N(2))-dimethyltransferase OS=Oryza sativa subsp. indica OX=39946 GN=OsI_13804 PE=3 SV=1
A2XMP2	0.976005	0.875005	0.896517	0.89776	-0.157597	0.187515	Uncharacterized protein OS=Oryza sativa subsp. indica OX=39946 GN=OsI_13808 PE=3 SV=1
A2XMP7	0.974005	0.829005	0.85113	0.850984	-0.232548	0.114913	Uncharacterized protein OS=Oryza sativa subsp. indica OX=39946 GN=OsI_13813 PE=3 SV=1
A2XMQ2	0.884005	0.983005	1.11199	1.11175	0.153144	0.345773	Uncharacterized protein OS=Oryza sativa subsp. indica OX=39946 GN=OsI_13818 PE=4 SV=1
A2XMQ3	0.961005	1.083	1.12695	1.12673	0.172424	0.317686	Uncharacterized protein OS=Oryza sativa subsp. indica OX=39946 GN=OsI_13819 PE=4 SV=1
A2XMS3	1.007	0.957005	0.950348	0.949654	-0.0734725	0.296334	Uncharacterized protein OS=Oryza sativa subsp. indica OX=39946 GN=OsI_13844 PE=4 SV=1
A2XMT4	1.085	1.27601	1.17604	1.17628	0.233932	0.235403	Uncharacterized protein OS=Oryza sativa subsp. indica OX=39946 GN=OsI_13855 PE=4 SV=1
A2XMT5	1.027	1.20101	1.16942	1.16851	0.225799	0.245566	Uncharacterized protein OS=Oryza sativa subsp. indica OX=39946 GN=OsI_13856 PE=4 SV=1
A2XMU5	0.927005	1.176	1.26861	1.26889	0.343245	0.122999	Uncharacterized protein OS=Oryza sativa subsp. indica OX=39946 GN=OsI_13868 PE=4 SV=1
A2XMU8	0.867005	0.672005	0.775088	0.775154	-0.367568	0.0387017	Uncharacterized protein OS=Oryza sativa subsp. indica OX=39946 GN=OsI_13871 PE=4 SV=1
A2XMV1	0.995005	0.981005	0.98593	0.985423	-0.0204433	0.377135	Glutamate dehydrogenase 1, mitochondrial OS=Oryza sativa subsp. indica OX=39946 GN=GDH1 PE=3 SV=2
A2XMV3	0.925005	1.02601	1.10919	1.10823	0.149505	0.351177	5'-3' exoribonuclease OS=Oryza sativa subsp. indica OX=39946 GN=OsI_13876 PE=3 SV=1
A2XMV8	1.043	1.36701	1.31064	1.31151	0.390272	0.0886739	Uncharacterized protein OS=Oryza sativa subsp. indica OX=39946 GN=OsI_13881 PE=4 SV=1
A2XMW1	0.999005	0.995005	0.995996	0.996	-0.00578812	0.400647	Uncharacterized protein OS=Oryza sativa subsp. indica OX=39946 GN=OsI_13885 PE=4 SV=1
A2XMW9	0.987005	1.09501	1.10942	1.10957	0.149808	0.350725	Uncharacterized protein OS=Oryza sativa subsp. indica OX=39946 GN=OsI_13894 PE=4 SV=1
A2XMX3	0.878005	0.763005	0.869021	0.869013	-0.202537	0.141145	Uncharacterized protein OS=Oryza sativa subsp. indica OX=39946 GN=OsI_13899 PE=3 SV=1
A2XMY4	0.999005	1.402	1.4034	1.40286	0.488928	0.0404816	Uncharacterized protein OS=Oryza sativa subsp. indica OX=39946 GN=OsI_13912 PE=3 SV=1
A2XMY6	1.194	0.955005	0.799833	0.799642	-0.322229	0.0574925	Uncharacterized protein OS=Oryza sativa subsp. indica OX=39946 GN=OsI_13914 PE=3 SV=1
A2XN04	1.065	1.05001	0.985916	0.9865	-0.020464	0.377102	Vacuolar protein sorting-associated protein 35 OS=Oryza sativa subsp. indica OX=39946 GN=OsI_13933 PE=3 SV=1
A2XN28	0.632005	0.447005	0.707281	0.708129	-0.499645	0.0102033	Uncharacterized protein OS=Oryza sativa subsp. indica OX=39946 GN=OsI_13958 PE=3 SV=1
A2XN31	1.01201	1.14901	1.13537	1.13636	0.183169	0.302465	Uncharacterized protein OS=Oryza sativa subsp. indica OX=39946 GN=OsI_13961 PE=3 SV=1
A2XN40	1.07401	1.196	1.11359	1.11338	0.155223	0.3427	Serine/threonine-protein phosphatase PP2A-2 catalytic subunit OS=Oryza sativa subsp. indica OX=39946 GN=PP2A2 PE=2 SV=2
A2XN43	0.985005	0.970005	0.984772	0.984678	-0.0221389	0.374442	Uncharacterized protein OS=Oryza sativa subsp. indica OX=39946 GN=OsI_13973 PE=4 SV=1
A2XN55	0.966005	0.955005	0.988613	0.987768	-0.0165224	0.383385	Cytochrome b-c1 complex subunit 7 OS=Oryza sativa subsp. indica OX=39946 GN=OsI_13986 PE=3 SV=1
A2XN58	0.827005	0.969005	1.1717	1.17241	0.228608	0.242029	Uncharacterized protein OS=Oryza sativa subsp. indica OX=39946 GN=OsI_13990 PE=4 SV=1
A2XN63	1.07601	0.904005	0.840149	0.840183	-0.251282	0.10041	Uncharacterized protein OS=Oryza sativa subsp. indica OX=39946 GN=OsI_13996 PE=3 SV=1
A2XN64	0.981005	1.146	1.16819	1.16909	0.224281	0.247489	Uncharacterized protein OS=Oryza sativa subsp. indica OX=39946 GN=OsI_13997 PE=4 SV=1
A2XN71	0.947005	1.02601	1.08342	1.08315	0.115594	0.402852	Uncharacterized protein OS=Oryza sativa subsp. indica OX=39946 GN=OsI_14004 PE=4 SV=1
A2XN77	1.007	0.971005	0.96425	0.964912	-0.0525202	0.327338	Uncharacterized protein OS=Oryza sativa subsp. indica OX=39946 GN=OsI_14009 PE=4 SV=1
A2XN85	0.974005	1.03601	1.06365	1.06414	0.0890299	0.444606	Mitochondrial Rho GTPase OS=Oryza sativa subsp. indica OX=39946 GN=OsI_14016 PE=3 SV=1
A2XN87	1.01001	0.855005	0.846535	0.846586	-0.240358	0.108695	Xanthoxin dehydrogenase OS=Oryza sativa subsp. indica OX=39946 GN=ABA2 PE=4 SV=1
A2XN99	1.009	0.979005	0.970268	0.970238	-0.0435452	0.341009	Uncharacterized protein OS=Oryza sativa subsp. indica OX=39946 GN=OsI_14032 PE=3 SV=1
A2XNC0	0.922005	0.880005	0.954447	0.95491	-0.0672629	0.305382	Methylenetetrahydrofolate reductase OS=Oryza sativa subsp. indica OX=39946 GN=OsI_14054 PE=3 SV=1
A2XNC1	0.997005	0.762005	0.764294	0.76311	-0.3878	0.0321109	Uncharacterized protein OS=Oryza sativa subsp. indica OX=39946 GN=OsI_14055 PE=3 SV=1
A2XNC4	0.918005	0.709005	0.772332	0.771719	-0.372706	0.0369316	Uncharacterized protein OS=Oryza sativa subsp. indica OX=39946 GN=OsI_14059 PE=4 SV=1
A2XNE2	0.822005	0.858005	1.0438	1.04406	0.0618389	0.487988	Uncharacterized protein OS=Oryza sativa subsp. indica OX=39946 GN=OsI_14079 PE=3 SV=1
A2XNE3	1.096	0.785005	0.716242	0.715899	-0.481481	0.0124565	Uncharacterized protein OS=Oryza sativa subsp. indica OX=39946 GN=OsI_14080 PE=4 SV=1
A2XNE7	1.011	0.982005	0.971316	0.971624	-0.0419879	0.343404	Uncharacterized protein OS=Oryza sativa subsp. indica OX=39946 GN=OsI_14085 PE=4 SV=1
A2XNF0	1.009	1.011	1.00198	1.00181	0.00285681	0.414694	Chalcone--flavonone isomerase OS=Oryza sativa subsp. indica OX=39946 GN=CHI PE=2 SV=1
A2XNF7	1.07201	1.20301	1.1222	1.12209	0.166331	0.326459	Uncharacterized protein OS=Oryza sativa subsp. indica OX=39946 GN=OsI_14096 PE=3 SV=1
A2XNF8	1.057	1.043	0.986755	0.987548	-0.0192361	0.379056	Uncharacterized protein OS=Oryza sativa subsp. indica OX=39946 GN=OsI_14097 PE=3 SV=1
A2XNH4	0.952005	0.935005	0.982143	0.981964	-0.0259951	0.368341	Uncharacterized protein OS=Oryza sativa subsp. indica OX=39946 GN=OsI_14114 PE=4 SV=1
A2XNH5	0.992005	1.20901	1.21875	1.21739	0.285401	0.176744	Uncharacterized protein OS=Oryza sativa subsp. indica OX=39946 GN=OsI_14115 PE=4 SV=1
A2XNI6	1.011	1.00601	0.995054	0.995794	-0.00715266	0.398441	Uncharacterized protein OS=Oryza sativa subsp. indica OX=39946 GN=OsI_14129 PE=4 SV=1
A2XNK4	0.929005	1.10701	1.1916	1.19281	0.252903	0.212624	Uncharacterized protein OS=Oryza sativa subsp. indica OX=39946 GN=OsI_14148 PE=4 SV=1
A2XNK8	0.978005	1.30401	1.33333	1.33255	0.415036	0.0737518	Uncharacterized protein OS=Oryza sativa subsp. indica OX=39946 GN=OsI_14152 PE=4 SV=1
A2XNK9	0.939005	0.807005	0.859426	0.859733	-0.218555	0.126677	Uncharacterized protein OS=Oryza sativa subsp. indica OX=39946 GN=OsI_14153 PE=4 SV=1
A2XNL0	1.10101	1.07401	0.975477	0.975758	-0.0358203	0.352947	Uncharacterized protein OS=Oryza sativa subsp. indica OX=39946 GN=OsI_14154 PE=4 SV=1
A2XNL2	0.957005	0.987005	1.03135	1.03077	0.0445309	0.483626	Uncharacterized protein OS=Oryza sativa subsp. indica OX=39946 GN=OsI_14156 PE=3 SV=1
A2XNP2	1.065	1.01801	0.955869	0.955224	-0.0651156	0.308539	Uncharacterized protein OS=Oryza sativa subsp. indica OX=39946 GN=OsI_14185 PE=3 SV=1
A2XNP8	1.005	1.003	0.99801	0.997079	-0.00287388	0.405369	Uncharacterized protein OS=Oryza sativa subsp. indica OX=39946 GN=OsI_14192 PE=4 SV=1
A2XNR6	1.01801	1.102	1.08251	1.08221	0.114386	0.40473	Electron transfer flavoprotein subunit alpha, mitochondrial OS=Oryza sativa subsp. indica OX=39946 GN=ETFA PE=3 SV=1
A2XNS3	1.09701	1.065	0.97083	0.971243	-0.0427099	0.342293	Uncharacterized protein OS=Oryza sativa subsp. indica OX=39946 GN=OsI_14220 PE=4 SV=1
A2XNS5	0.944005	0.889005	0.941738	0.941591	-0.086603	0.277617	Uncharacterized protein OS=Oryza sativa subsp. indica OX=39946 GN=OsI_14222 PE=4 SV=1
A2XNS6	1.09501	1.13701	1.03836	1.03831	0.0543011	0.499936	Uncharacterized protein OS=Oryza sativa subsp. indica OX=39946 GN=OsI_14223 PE=4 SV=1
A2XNU0	0.987005	1.192	1.2077	1.20833	0.272261	0.190765	Uncharacterized protein OS=Oryza sativa subsp. indica OX=39946 GN=OsI_14238 PE=4 SV=1
A2XNW6	0.882005	0.698005	0.791384	0.790698	-0.337549	0.0504707	Uncharacterized protein OS=Oryza sativa subsp. indica OX=39946 GN=OsI_14265 PE=4 SV=1
A2XNY1	0.943005	0.836005	0.886533	0.887608	-0.173754	0.169861	Uncharacterized protein OS=Oryza sativa subsp. indica OX=39946 GN=OsI_14280 PE=3 SV=1
A2XNY5	0.952005	2.01701	2.11869	2.11833	1.08317	1.8e-05	Uncharacterized protein OS=Oryza sativa subsp. indica OX=39946 GN=OsI_14284 PE=4 SV=1
A2XNZ3	1.07001	1.06201	0.992523	0.9923	-0.010827	0.392518	Uncharacterized protein OS=Oryza sativa subsp. indica OX=39946 GN=OsI_14293 PE=3 SV=1
A2XP30	1.05601	0.870005	0.823864	0.823963	-0.279521	0.0811438	Uncharacterized protein OS=Oryza sativa subsp. indica OX=39946 GN=OsI_14331 PE=4 SV=1
A2XP36	0.969005	0.750005	0.773995	0.774283	-0.369604	0.0379924	Uncharacterized protein OS=Oryza sativa subsp. indica OX=39946 GN=OsI_14339 PE=4 SV=1
A2XP40	0.922005	0.825005	0.894794	0.89596	-0.160372	0.184405	Uncharacterized protein OS=Oryza sativa subsp. indica OX=39946 GN=OsI_14343 PE=4 SV=1
A2XP46	1.013	0.929005	0.917078	0.917476	-0.124883	0.226579	Elongation factor Tu OS=Oryza sativa subsp. indica OX=39946 GN=OsI_14349 PE=3 SV=1
A2XP50	0.995005	1.348	1.35477	1.35453	0.43805	0.0616801	Uncharacterized protein OS=Oryza sativa subsp. indica OX=39946 GN=OsI_14354 PE=4 SV=1
A2XP52	1.047	1.00401	0.95893	0.959164	-0.0605019	0.31537	Uncharacterized protein OS=Oryza sativa subsp. indica OX=39946 GN=OsI_14356 PE=4 SV=1
A2XP53	1.051	0.771005	0.733588	0.733442	-0.446957	0.0179416	Uncharacterized protein OS=Oryza sativa subsp. indica OX=39946 GN=OsI_14357 PE=3 SV=1
A2XP56	1.023	1.15101	1.12512	1.125	0.170081	0.321048	Derlin OS=Oryza sativa subsp. indica OX=39946 GN=OsI_14361 PE=3 SV=1
A2XP63	1.069	1.19101	1.11412	1.11519	0.155911	0.341685	Uncharacterized protein OS=Oryza sativa subsp. indica OX=39946 GN=OsI_14368 PE=4 SV=1
A2XP71	0.984005	0.891005	0.905488	0.90628	-0.143232	0.204129	Uncharacterized protein OS=Oryza sativa subsp. indica OX=39946 GN=OsI_14375 PE=4 SV=1
A2XP72	1.00001	1.217	1.217	1.2171	0.283328	0.178911	Uncharacterized protein OS=Oryza sativa subsp. indica OX=39946 GN=OsI_14376 PE=4 SV=1
A2XP75	0.945005	1.34901	1.42751	1.42857	0.513502	0.0326058	Uncharacterized protein OS=Oryza sativa subsp. indica OX=39946 GN=OsI_14379 PE=4 SV=1
A2XP79	0.955005	1.06401	1.11414	1.11364	0.155925	0.341665	Uncharacterized protein OS=Oryza sativa subsp. indica OX=39946 GN=OsI_14383 PE=4 SV=1
A2XPA1	1.00801	1.06201	1.05357	1.05361	0.0752878	0.466481	Uncharacterized protein OS=Oryza sativa subsp. indica OX=39946 GN=OsI_14410 PE=4 SV=1
A2XPA6	0.948005	0.984005	1.03797	1.03822	0.053771	0.499051	Uncharacterized protein OS=Oryza sativa subsp. indica OX=39946 GN=OsI_14418 PE=4 SV=1
A2XPB4	1.04401	1.05201	1.00766	1.00784	0.0110129	0.428047	Uncharacterized protein OS=Oryza sativa subsp. indica OX=39946 GN=OsI_14427 PE=3 SV=1
A2XPB9	1.051	0.798005	0.759278	0.758298	-0.3973	0.0293523	Uncharacterized protein OS=Oryza sativa subsp. indica OX=39946 GN=OsI_14433 PE=3 SV=1
A2XPF9	0.961005	1.069	1.11238	1.11218	0.153653	0.34502	Uncharacterized protein OS=Oryza sativa subsp. indica OX=39946 GN=OsI_14471 PE=4 SV=1
A2XPH9	1.176	1.079	0.917517	0.917471	-0.124193	0.22745	Uncharacterized protein OS=Oryza sativa subsp. indica OX=39946 GN=OsI_14491 PE=3 SV=1
A2XPI9	0.958005	0.957005	0.998956	1	-0.00150672	0.407589	Uncharacterized protein OS=Oryza sativa subsp. indica OX=39946 GN=OsI_14504 PE=4 SV=1
A2XPK6	1.27601	1.16301	0.911442	0.9112	-0.133777	0.215528	Uncharacterized protein OS=Oryza sativa subsp. indica OX=39946 GN=OsI_14568 PE=4 SV=1
A2XPL8	0.858005	0.861005	1.0035	1.00324	0.00503556	0.418252	Uncharacterized protein OS=Oryza sativa subsp. indica OX=39946 GN=OsI_14582 PE=3 SV=1
A2XPN8	0.822005	0.893005	1.08637	1.08571	0.119521	0.39676	Uncharacterized protein OS=Oryza sativa subsp. indica OX=39946 GN=OsI_14602 PE=4 SV=1
A2XPS9	0.978005	1.124	1.14928	1.14896	0.200735	0.278312	Uncharacterized protein OS=Oryza sativa subsp. indica OX=39946 GN=OsI_14639 PE=4 SV=1
A2XPT4	0.973005	0.804005	0.826311	0.826208	-0.275243	0.0838684	Uncharacterized protein OS=Oryza sativa subsp. indica OX=39946 GN=OsI_14645 PE=4 SV=1
A2XPT5	1.043	0.969005	0.929051	0.929434	-0.10617	0.250844	Uncharacterized protein OS=Oryza sativa subsp. indica OX=39946 GN=OsI_14646 PE=4 SV=1
A2XPT6	1.043	1.045	1.00192	1.00194	0.00276377	0.414542	Pyruvate dehydrogenase E1 component subunit alpha OS=Oryza sativa subsp. indica OX=39946 GN=OsI_14647 PE=4 SV=1
A2XQ09	0.949005	0.990005	1.0432	1.04366	0.0610201	0.489299	V-type proton ATPase subunit F OS=Oryza sativa subsp. indica OX=39946 GN=OsI_09518 PE=3 SV=1
A2XQ68	1.02401	1.05801	1.0332	1.0326	0.0471237	0.487953	Uncharacterized protein OS=Oryza sativa subsp. indica OX=39946 GN=OsI_14773 PE=4 SV=1
A2XQ96	1.02601	0.849005	0.827486	0.827619	-0.273193	0.0851981	Uncharacterized protein OS=Oryza sativa subsp. indica OX=39946 GN=OsI_14805 PE=4 SV=1
A2XQ97	0.922005	1.16	1.25813	1.25791	0.331285	0.133048	Uncharacterized protein OS=Oryza sativa subsp. indica OX=39946 GN=OsI_14806 PE=4 SV=1
A2XQB0	0.894005	0.633005	0.708055	0.707987	-0.498066	0.0103841	Uncharacterized protein OS=Oryza sativa subsp. indica OX=39946 GN=OsI_14819 PE=4 SV=1
A2XQC5	0.802005	1.05201	1.31172	1.31164	0.391458	0.0879111	Uncharacterized protein OS=Oryza sativa subsp. indica OX=39946 GN=OsI_14836 PE=4 SV=1
A2XQH0	0.996005	1.499	1.50502	1.50499	0.58978	0.0157734	Uncharacterized protein OS=Oryza sativa subsp. indica OX=39946 GN=OsI_14881 PE=3 SV=1
A2XQV4	0.973005	1.212	1.24563	1.24599	0.316877	0.145887	Electron transfer flavoprotein subunit beta, mitochondrial OS=Oryza sativa subsp. indica OX=39946 GN=ETFB PE=3 SV=1
A2XQW3	0.837005	0.558005	0.666669	0.666352	-0.584958	0.00372674	Uncharacterized protein OS=Oryza sativa subsp. indica OX=39946 GN=OsI_15029 PE=4 SV=1
A2XQZ2	0.935005	0.957005	1.02353	1.02439	0.0335524	0.465333	Uncharacterized protein OS=Oryza sativa subsp. indica OX=39946 GN=OsI_15058 PE=4 SV=1
A2XR23	0.926005	0.744005	0.803457	0.803237	-0.315708	0.0607048	Uncharacterized protein OS=Oryza sativa subsp. indica OX=39946 GN=OsI_15093 PE=4 SV=1
A2XR29	1.243	1.16501	0.937249	0.937307	-0.093496	0.268029	Uncharacterized protein OS=Oryza sativa subsp. indica OX=39946 GN=OsI_15099 PE=3 SV=1
A2XR63	0.921005	0.715005	0.776331	0.77572	-0.365256	0.0395208	Uncharacterized protein OS=Oryza sativa subsp. indica OX=39946 GN=OsI_15126 PE=4 SV=1
A2XRE0	1.15901	1.01001	0.871441	0.871139	-0.198524	0.144938	Uncharacterized protein OS=Oryza sativa subsp. indica OX=39946 GN=OsI_15197 PE=4 SV=1
A2XRP7	1.041	0.973005	0.934679	0.934353	-0.0974579	0.262594	Uncharacterized protein OS=Oryza sativa subsp. indica OX=39946 GN=OsI_15302 PE=4 SV=1
A2XRR2	0.952005	0.680005	0.714287	0.714286	-0.485424	0.0119337	Uncharacterized protein OS=Oryza sativa subsp. indica OX=39946 GN=OsI_15316 PE=4 SV=1
A2XRR4	1.10101	0.917005	0.83288	0.832579	-0.26382	0.0914797	Uncharacterized protein OS=Oryza sativa subsp. indica OX=39946 GN=OsI_15319 PE=4 SV=1
A2XRT6	0.957005	1.085	1.13375	1.13299	0.181103	0.305365	Uncharacterized protein OS=Oryza sativa subsp. indica OX=39946 GN=OsI_15336 PE=3 SV=1
A2XRV6	0.954005	1.104	1.15723	1.15734	0.210678	0.265071	Glycosyltransferase OS=Oryza sativa subsp. indica OX=39946 GN=OsI_15353 PE=3 SV=1
A2XRY9	0.787005	1.21301	1.54129	1.54126	0.624141	0.0110662	Uncharacterized protein OS=Oryza sativa subsp. indica OX=39946 GN=OsI_15386 PE=4 SV=1
A2XRZ0	1.003	0.970005	0.967099	0.968285	-0.0482647	0.333793	Probable aldo-keto reductase 2 OS=Oryza sativa subsp. indica OX=39946 GN=OsI_15387 PE=3 SV=1
A2XRZ6	0.754005	0.746005	0.98939	0.990291	-0.0153888	0.385198	Probable aldo-keto reductase 3 OS=Oryza sativa subsp. indica OX=39946 GN=H0813E03.4 PE=3 SV=1
A2XS59	1.029	0.982005	0.954325	0.955166	-0.0674477	0.305111	40S ribosomal protein S8 OS=Oryza sativa subsp. indica OX=39946 GN=OsI_15456 PE=3 SV=1
A2XS65	0.884005	1.614	1.82579	1.82621	0.868519	0.000538872	Cysteine proteinase inhibitor 10 OS=Oryza sativa subsp. indica OX=39946 GN=OsI_014908 PE=3 SV=2
A2XSG0	0.903005	1.30601	1.44629	1.44653	0.532355	0.0274599	Uncharacterized protein OS=Oryza sativa subsp. indica OX=39946 GN=OsI_15552 PE=4 SV=1
A2XSG1	1.001	1.152	1.15085	1.15119	0.202698	0.275673	Uncharacterized protein OS=Oryza sativa subsp. indica OX=39946 GN=OsI_15553 PE=4 SV=1
A2XSM8	0.987005	1.15701	1.17224	1.1721	0.229266	0.241205	Uncharacterized protein OS=Oryza sativa subsp. indica OX=39946 GN=OsI_15615 PE=3 SV=1
A2XSN4	1.057	1.118	1.05771	1.05767	0.0809444	0.45746	Uncharacterized protein OS=Oryza sativa subsp. indica OX=39946 GN=OsI_15621 PE=4 SV=1
A2XSN6	0.986005	0.680005	0.689657	0.690242	-0.53605	0.00673384	Uncharacterized protein OS=Oryza sativa subsp. indica OX=39946 GN=OsI_15622 PE=3 SV=1
A2XSN8	0.986005	1.21101	1.22819	1.2291	0.296538	0.165384	Uncharacterized protein OS=Oryza sativa subsp. indica OX=39946 GN=OsI_15624 PE=4 SV=1
A2XSN9	1.134	0.994005	0.876544	0.876238	-0.190102	0.15312	Exocyst subunit Exo70 family protein OS=Oryza sativa subsp. indica OX=39946 GN=OsI_15625 PE=3 SV=1
A2XSP4	1.10701	0.970005	0.876243	0.875332	-0.190598	0.15263	Uncharacterized protein OS=Oryza sativa subsp. indica OX=39946 GN=OsI_15630 PE=4 SV=1
A2XSQ6	0.921005	0.687005	0.74593	0.746589	-0.422888	0.0228852	Uncharacterized protein OS=Oryza sativa subsp. indica OX=39946 GN=OsI_15642 PE=4 SV=1
A2XSR1	0.987005	1.34501	1.36271	1.3618	0.446482	0.057665	Uncharacterized protein OS=Oryza sativa subsp. indica OX=39946 GN=OsI_15648 PE=4 SV=1
A2XSR2	1.02401	0.918005	0.896485	0.89537	-0.157649	0.187457	Uncharacterized protein OS=Oryza sativa subsp. indica OX=39946 GN=OsI_15649 PE=4 SV=1
A2XSS7	1.011	1.06201	1.05044	1.0512	0.0710004	0.473329	Uncharacterized protein OS=Oryza sativa subsp. indica OX=39946 GN=OsI_15662 PE=4 SV=1
A2XSY5	0.967005	1.10701	1.14478	1.14521	0.195066	0.286002	Uncharacterized protein OS=Oryza sativa subsp. indica OX=39946 GN=OsI_15719 PE=4 SV=1
A2XSZ0	1.03601	1.01001	0.974904	0.974212	-0.0366685	0.351629	Cytochrome b-c1 complex subunit Rieske, mitochondrial OS=Oryza sativa subsp. indica OX=39946 GN=OsI_15723 PE=4 SV=1
A2XSZ1	0.954005	1.16501	1.22117	1.21954	0.288267	0.173774	Uncharacterized protein OS=Oryza sativa subsp. indica OX=39946 GN=OsI_15724 PE=4 SV=1
A2XT06	1.096	1.384	1.26277	1.26249	0.336595	0.128519	Uncharacterized protein OS=Oryza sativa subsp. indica OX=39946 GN=OsI_15744 PE=4 SV=1
A2XT72	0.970005	0.792005	0.816496	0.817699	-0.292483	0.0732964	Ferredoxin OS=Oryza sativa subsp. indica OX=39946 GN=OsI_15810 PE=3 SV=1
A2XT84	1.04001	1.17901	1.13365	1.13333	0.180979	0.30554	Uncharacterized protein OS=Oryza sativa subsp. indica OX=39946 GN=OsI_07537 PE=3 SV=1
A2XT95	1.009	1.094	1.08424	1.08435	0.116686	0.401155	Uncharacterized protein OS=Oryza sativa subsp. indica OX=39946 GN=OsI_15832 PE=4 SV=1
A2XTA4	0.763005	0.875005	1.14679	1.14815	0.197599	0.282554	Uncharacterized protein OS=Oryza sativa subsp. indica OX=39946 GN=OsI_15840 PE=4 SV=1
A2XTC1	1.035	0.985005	0.951691	0.951409	-0.0714348	0.299289	Uncharacterized protein OS=Oryza sativa subsp. indica OX=39946 GN=OsI_15856 PE=4 SV=1
A2XTE8	0.888005	0.936005	1.05405	1.05307	0.0759484	0.465426	Uncharacterized protein OS=Oryza sativa subsp. indica OX=39946 GN=OsI_15881 PE=4 SV=1
A2XTE9	0.962005	1.267	1.31705	1.31665	0.397306	0.0842236	Uncharacterized protein OS=Oryza sativa subsp. indica OX=39946 GN=OsI_15882 PE=4 SV=1
A2XTF1	1.162	0.842005	0.724614	0.724343	-0.464716	0.0149061	Uncharacterized protein OS=Oryza sativa subsp. indica OX=39946 GN=OsI_15884 PE=4 SV=1
A2XTG6	0.990005	0.999005	1.00909	1.00941	0.0130561	0.431405	Uncharacterized protein OS=Oryza sativa subsp. indica OX=39946 GN=OsI_15899 PE=4 SV=1
A2XTG9	1.40901	0.280005	0.198725	0.198489	-2.33115	0	Uncharacterized protein OS=Oryza sativa subsp. indica OX=39946 GN=OsI_15902 PE=4 SV=1
A2XTH3	0.961005	1.1	1.14464	1.14412	0.194894	0.286238	Peroxidase OS=Oryza sativa subsp. indica OX=39946 GN=OsI_15906 PE=3 SV=1
A2XTI3	0.703005	0.025005	0.0355687	0.0360082	-4.81325	0	Uncharacterized protein OS=Oryza sativa subsp. indica OX=39946 GN=OsI_15915 PE=4 SV=1
A2XTK3	0.980005	1.108	1.13061	1.13155	0.177103	0.311017	GrpE protein homolog OS=Oryza sativa subsp. indica OX=39946 GN=OsI_15938 PE=3 SV=1
A2XTL5	1.00401	1.06401	1.05976	1.0593	0.0837385	0.453012	Uncharacterized protein OS=Oryza sativa subsp. indica OX=39946 GN=OsI_15947 PE=4 SV=1
A2XTP3	1.027	1.027	1	0.999053	0	0.410039	Uncharacterized protein OS=Oryza sativa subsp. indica OX=39946 GN=OsI_15977 PE=4 SV=1
A2XTS3	1.063	1.05001	0.987771	0.98794	-0.0177522	0.381422	Uncharacterized protein OS=Oryza sativa subsp. indica OX=39946 GN=OsI_16006 PE=4 SV=1
A2XTU8	1.033	0.922005	0.892547	0.893557	-0.164001	0.180387	Uncharacterized protein OS=Oryza sativa subsp. indica OX=39946 GN=OsI_16029 PE=3 SV=1
A2XTW1	1.033	1.04201	1.00871	1.0092	0.012515	0.430515	Uncharacterized protein OS=Oryza sativa subsp. indica OX=39946 GN=OsI_16040 PE=4 SV=1
A2XTW4	1.07801	1.01201	0.938776	0.939306	-0.0911475	0.271277	Uncharacterized protein OS=Oryza sativa subsp. indica OX=39946 GN=OsI_16043 PE=4 SV=1
A2XTX6	1.174	0.849005	0.72317	0.723748	-0.467594	0.0144583	3-oxoacyl-[acyl-carrier-protein] synthase OS=Oryza sativa subsp. indica OX=39946 GN=OsI_16057 PE=3 SV=1
A2XTY1	1.09701	1.295	1.18049	1.18026	0.239388	0.228718	Uncharacterized protein OS=Oryza sativa subsp. indica OX=39946 GN=OsI_16062 PE=4 SV=1
A2XTZ2	1.037	1.188	1.14561	1.1457	0.196118	0.284568	Uncharacterized protein OS=Oryza sativa subsp. indica OX=39946 GN=OsI_16071 PE=4 SV=1
A2XTZ3	1.011	1.06401	1.05242	1.05335	0.0737148	0.468992	Uncharacterized protein OS=Oryza sativa subsp. indica OX=39946 GN=OsI_16072 PE=4 SV=1
A2XTZ4	0.814005	0.954005	1.17199	1.1715	0.228959	0.241589	Uncharacterized protein OS=Oryza sativa subsp. indica OX=39946 GN=OsI_16073 PE=4 SV=1
A2XU08	0.944005	1.09	1.15466	1.1543	0.207468	0.26931	Uncharacterized protein OS=Oryza sativa subsp. indica OX=39946 GN=OsI_16085 PE=4 SV=1
A2XU09	0.912005	0.881005	0.966009	0.965909	-0.0498915	0.331319	Zeaxanthin epoxidase, chloroplastic OS=Oryza sativa subsp. indica OX=39946 GN=OsI_16086 PE=4 SV=1
A2XU16	1.05201	1.34	1.27376	1.27396	0.349097	0.118281	Uncharacterized protein OS=Oryza sativa subsp. indica OX=39946 GN=OsI_16094 PE=4 SV=1
A2XU19	1.069	1.019	0.953228	0.952741	-0.0691075	0.302681	Uncharacterized protein OS=Oryza sativa subsp. indica OX=39946 GN=OsI_16097 PE=4 SV=1
A2XU37	0.985005	0.994005	1.00914	1.00909	0.0131221	0.431514	Uncharacterized protein OS=Oryza sativa subsp. indica OX=39946 GN=OsI_16114 PE=3 SV=1
A2XU53	0.887005	1.071	1.20744	1.20682	0.271951	0.191103	Lipoyl synthase, mitochondrial OS=Oryza sativa subsp. indica OX=39946 GN=LIP1 PE=3 SV=2
A2XU61	1.003	0.945005	0.942174	0.943057	-0.0859349	0.278556	Chlorophyll a-b binding protein, chloroplastic OS=Oryza sativa subsp. indica OX=39946 GN=OsI_16135 PE=3 SV=1
A2XU68	0.941005	1.06801	1.13496	1.13511	0.182644	0.3032	Uncharacterized protein OS=Oryza sativa subsp. indica OX=39946 GN=OsI_16142 PE=4 SV=1
A2XU70	0.987005	0.981005	0.993921	0.99397	-0.0087969	0.395787	Uncharacterized protein OS=Oryza sativa subsp. indica OX=39946 GN=OsI_16145 PE=3 SV=1
A2XU83	0.932005	0.983005	1.05472	1.05469	0.0768611	0.46397	Glyceraldehyde-3-phosphate dehydrogenase OS=Oryza sativa subsp. indica OX=39946 GN=OsI_16160 PE=3 SV=1
A2XU97	1.047	0.939005	0.896849	0.896964	-0.157064	0.188117	Uncharacterized protein OS=Oryza sativa subsp. indica OX=39946 GN=OsI_16175 PE=4 SV=1
A2XUA6	1.144	1.035	0.904721	0.904007	-0.144456	0.202681	Uncharacterized protein OS=Oryza sativa subsp. indica OX=39946 GN=OsI_16185 PE=3 SV=1
A2XUB9	1.04801	1.06801	1.01908	1.02063	0.0272728	0.4549	Uncharacterized protein OS=Oryza sativa subsp. indica OX=39946 GN=OsI_16199 PE=4 SV=1
A2XUC3	0.773005	0.572005	0.739976	0.740221	-0.43445	0.0203831	Uncharacterized protein OS=Oryza sativa subsp. indica OX=39946 GN=OsI_16203 PE=4 SV=1
A2XUC4	0.886005	0.696005	0.785554	0.785108	-0.348217	0.0459983	Uncharacterized protein OS=Oryza sativa subsp. indica OX=39946 GN=OsI_16204 PE=4 SV=1
A2XUD4	0.925005	0.817005	0.883244	0.883789	-0.179116	0.164245	Uncharacterized protein OS=Oryza sativa subsp. indica OX=39946 GN=OsI_16215 PE=4 SV=1
A2XUE7	1.025	0.880005	0.858537	0.858362	-0.220047	0.125384	Uncharacterized protein OS=Oryza sativa subsp. indica OX=39946 GN=OsI_16227 PE=4 SV=1
A2XUH5	1.03401	1.22401	1.18375	1.18233	0.243366	0.22391	Uncharacterized protein OS=Oryza sativa subsp. indica OX=39946 GN=OsI_16256 PE=4 SV=1
A2XUI4	0.930005	1.07801	1.15914	1.15902	0.213053	0.261955	Uncharacterized protein OS=Oryza sativa subsp. indica OX=39946 GN=OsI_16266 PE=4 SV=1
A2XUM3	1.065	1.14901	1.07887	1.08004	0.109525	0.412312	Uncharacterized protein OS=Oryza sativa subsp. indica OX=39946 GN=OsI_16309 PE=4 SV=1
A2XUN9	0.882005	1.02601	1.16326	1.16327	0.218179	0.255297	Uncharacterized protein OS=Oryza sativa subsp. indica OX=39946 GN=OsI_16325 PE=4 SV=1
A2XUP0	1.005	1.33401	1.32736	1.32878	0.408561	0.077454	Uncharacterized protein OS=Oryza sativa subsp. indica OX=39946 GN=OsI_16326 PE=4 SV=1
A2XUP1	0.973005	1.22801	1.26207	1.26067	0.335797	0.129192	Uncharacterized protein OS=Oryza sativa subsp. indica OX=39946 GN=OsI_16327 PE=4 SV=1
A2XUQ9	1.06601	1.019	0.95591	0.955128	-0.0650531	0.308631	Protein-L-isoaspartate O-methyltransferase OS=Oryza sativa subsp. indica OX=39946 GN=PIMT2 PE=3 SV=1
A2XUR5	0.973005	0.906005	0.931141	0.930723	-0.102928	0.255184	Uncharacterized protein OS=Oryza sativa subsp. indica OX=39946 GN=OsI_16352 PE=3 SV=1
A2XUS0	0.998005	0.991005	0.992986	0.993131	-0.0101547	0.3936	Uncharacterized protein OS=Oryza sativa subsp. indica OX=39946 GN=OsI_16357 PE=4 SV=1
A2XUT7	1.035	1.001	0.96715	0.967164	-0.0481886	0.333909	Uncharacterized protein OS=Oryza sativa subsp. indica OX=39946 GN=OsI_16374 PE=4 SV=1
A2XUU7	1.02001	0.836005	0.819609	0.820327	-0.286993	0.0765462	Glyceraldehyde-3-phosphate dehydrogenase OS=Oryza sativa subsp. indica OX=39946 GN=OsI_16384 PE=3 SV=1
A2XUV5	1.09701	1.037	0.945306	0.945133	-0.0811473	0.285324	Uncharacterized protein OS=Oryza sativa subsp. indica OX=39946 GN=OsI_16392 PE=4 SV=1
A2XUY0	1.04401	0.997005	0.954981	0.954851	-0.066456	0.306567	Uncharacterized protein OS=Oryza sativa subsp. indica OX=39946 GN=OsI_16419 PE=4 SV=1
A2XV12	0.956005	0.928005	0.970711	0.970287	-0.0428856	0.342023	Uncharacterized protein OS=Oryza sativa subsp. indica OX=39946 GN=OsI_16451 PE=3 SV=1
A2XV22	1.05001	1.18701	1.13048	1.13122	0.17693	0.311264	Uncharacterized protein OS=Oryza sativa subsp. indica OX=39946 GN=OsI_16460 PE=4 SV=1
A2XV42	0.968005	1.051	1.08574	1.08412	0.118683	0.398058	Uncharacterized protein OS=Oryza sativa subsp. indica OX=39946 GN=OsI_16479 PE=4 SV=1
A2XV44	0.927005	0.865005	0.933118	0.933269	-0.0998686	0.259315	Uncharacterized protein OS=Oryza sativa subsp. indica OX=39946 GN=OsI_16482 PE=4 SV=1
A2XV46	0.988005	1.017	1.02935	1.03074	0.0417365	0.478965	Uncharacterized protein OS=Oryza sativa subsp. indica OX=39946 GN=OsI_16484 PE=4 SV=1
A2XV50	1.112	1.15901	1.04227	1.04253	0.0597235	0.491376	6,7-dimethyl-8-ribityllumazine synthase OS=Oryza sativa subsp. indica OX=39946 GN=OsI_16488 PE=3 SV=1
A2XV51	1.418	1.22801	0.866009	0.866501	-0.207546	0.136505	Uncharacterized protein OS=Oryza sativa subsp. indica OX=39946 GN=OsI_16489 PE=4 SV=1
A2XV86	0.991005	0.952005	0.960646	0.961315	-0.0579232	0.319217	Uncharacterized protein OS=Oryza sativa subsp. indica OX=39946 GN=OsI_16524 PE=4 SV=1
A2XVA4	1.227	1.035	0.843521	0.843464	-0.245503	0.104733	Uncharacterized protein OS=Oryza sativa subsp. indica OX=39946 GN=OsI_16544 PE=3 SV=1
A2XVB4	0.972005	1.114	1.14609	1.14627	0.19672	0.283749	Uncharacterized protein OS=Oryza sativa subsp. indica OX=39946 GN=OsI_16554 PE=4 SV=1
A2XVD7	1.083	0.953005	0.879964	0.880464	-0.184484	0.158745	Uncharacterized protein OS=Oryza sativa subsp. indica OX=39946 GN=OsI_16580 PE=4 SV=1
A2XVE6	1.00601	1.61501	1.60536	1.6038	0.682901	0.00580073	Uncharacterized protein OS=Oryza sativa subsp. indica OX=39946 GN=OsI_16591 PE=4 SV=1
A2XVF3	0.924005	0.947005	1.02489	1.02548	0.0354714	0.468526	Ammonium transporter OS=Oryza sativa subsp. indica OX=39946 GN=OsI_16598 PE=3 SV=1
A2XVI5	0.999005	1.19901	1.2002	1.20023	0.263274	0.200736	Uncharacterized protein OS=Oryza sativa subsp. indica OX=39946 GN=OsI_16637 PE=4 SV=1
A2XVJ5	0.949005	1.176	1.2392	1.23877	0.309407	0.15286	Uncharacterized protein OS=Oryza sativa subsp. indica OX=39946 GN=OsI_16651 PE=4 SV=1
A2XVK6	1.023	1.19901	1.17204	1.1728	0.229024	0.241507	Uncharacterized protein OS=Oryza sativa subsp. indica OX=39946 GN=OsI_16665 PE=4 SV=1
A2XVL2	0.966005	1.40501	1.45445	1.45497	0.540473	0.0254627	Uncharacterized protein OS=Oryza sativa subsp. indica OX=39946 GN=OsI_16672 PE=4 SV=1
A2XVL9	1.03801	1.10701	1.06647	1.0658	0.0928483	0.438554	Uncharacterized protein OS=Oryza sativa subsp. indica OX=39946 GN=OsI_16679 PE=4 SV=1
A2XVN0	1.087	1.071	0.985281	0.985902	-0.0213934	0.375626	Uncharacterized protein OS=Oryza sativa subsp. indica OX=39946 GN=OsI_16690 PE=4 SV=1
A2XVP2	1.096	1.46301	1.33485	1.3355	0.41668	0.0728334	Uncharacterized protein OS=Oryza sativa subsp. indica OX=39946 GN=OsI_16702 PE=4 SV=1
A2XVP6	1.01601	0.703005	0.691931	0.692308	-0.531301	0.00711748	ATP-dependent Clp protease proteolytic subunit OS=Oryza sativa subsp. indica OX=39946 GN=OsI_16707 PE=3 SV=1
A2XVR2	0.841005	0.974005	1.15814	1.15764	0.211815	0.263577	Uncharacterized protein OS=Oryza sativa subsp. indica OX=39946 GN=OsI_16725 PE=4 SV=1
A2XVR8	0.885005	0.997005	1.12655	1.12581	0.171915	0.318415	Uncharacterized protein OS=Oryza sativa subsp. indica OX=39946 GN=OsI_16732 PE=4 SV=1
A2XVT3	1.269	1.44701	1.14027	1.1399	0.189372	0.293829	Uncharacterized protein OS=Oryza sativa subsp. indica OX=39946 GN=OsI_16748 PE=4 SV=1
A2XVU4	1.02201	1.186	1.16047	1.16055	0.214708	0.259797	Uncharacterized protein OS=Oryza sativa subsp. indica OX=39946 GN=OsI_16762 PE=4 SV=1
A2XVU7	1.02601	1.09901	1.07115	1.0715	0.0991602	0.428584	Uncharacterized protein OS=Oryza sativa subsp. indica OX=39946 GN=OsI_16765 PE=3 SV=1
A2XVV0	1.021	0.800005	0.783547	0.784351	-0.351909	0.044527	Uncharacterized protein OS=Oryza sativa subsp. indica OX=39946 GN=OsI_16768 PE=4 SV=1
A2XVY3	0.919005	0.862005	0.937976	0.938838	-0.0923765	0.269575	Elongation factor G, chloroplastic OS=Oryza sativa subsp. indica OX=39946 GN=OsI_16800 PE=3 SV=1
A2XVZ1	0.921005	0.793005	0.861021	0.860921	-0.215879	0.12902	NAD(P)H-quinone oxidoreductase subunit M, chloroplastic OS=Oryza sativa subsp. indica OX=39946 GN=ndhM PE=3 SV=1
A2XW22	0.976005	1.2	1.22951	1.22986	0.29808	0.163849	Glutamate dehydrogenase 2, mitochondrial OS=Oryza sativa subsp. indica OX=39946 GN=GDH2 PE=3 SV=1
A2XW64	0.988005	1.186	1.2004	1.20128	0.26352	0.200459	Uncharacterized protein OS=Oryza sativa subsp. indica OX=39946 GN=OsI_16890 PE=3 SV=1
A2XW70	1.03601	0.836005	0.806951	0.807727	-0.309447	0.0639193	Uncharacterized protein OS=Oryza sativa subsp. indica OX=39946 GN=OsI_16896 PE=3 SV=1
A2XWA1	1.037	1.39901	1.34908	1.34969	0.431978	0.0647041	Uncharacterized protein OS=Oryza sativa subsp. indica OX=39946 GN=OsI_16928 PE=4 SV=1
A2XWA9	0.732005	0.700005	0.956284	0.956159	-0.0644883	0.309464	Serine racemase OS=Oryza sativa subsp. indica OX=39946 GN=OsI_16936 PE=3 SV=1
A2XWB2	1.077	2.794	2.59424	2.59603	1.37531	5.65e-08	Uncharacterized protein OS=Oryza sativa subsp. indica OX=39946 GN=OsI_16939 PE=4 SV=1
A2XWB4	0.977005	0.972005	0.994882	0.995283	-0.00740221	0.398038	Glycosyltransferase OS=Oryza sativa subsp. indica OX=39946 GN=OsI_16941 PE=3 SV=1
A2XWC0	0.923005	1.09301	1.18418	1.18365	0.24389	0.223282	Uncharacterized protein OS=Oryza sativa subsp. indica OX=39946 GN=OsI_16948 PE=4 SV=1
A2XWD5	1.06601	1.106	1.03752	1.03726	0.0531437	0.498003	Uncharacterized protein OS=Oryza sativa subsp. indica OX=39946 GN=OsI_16963 PE=3 SV=1
A2XWE1	0.874005	1.251	1.43135	1.43161	0.517374	0.0314884	Uncharacterized protein OS=Oryza sativa subsp. indica OX=39946 GN=OsI_16969 PE=4 SV=1
A2XWE2	0.958005	1.10701	1.15553	1.15576	0.208557	0.267869	Uncharacterized protein OS=Oryza sativa subsp. indica OX=39946 GN=OsI_16970 PE=4 SV=1
A2XWG5	0.728005	0.854005	1.17308	1.17346	0.230296	0.239917	Uncharacterized protein OS=Oryza sativa subsp. indica OX=39946 GN=OsI_16993 PE=3 SV=1
A2XWH1	0.986005	1.047	1.06187	1.06178	0.0866015	0.448461	Hmg1/2-like protein OS=Oryza sativa subsp. indica OX=39946 GN=OsI_16998 PE=2 SV=1
A2XWH5	0.979005	1.021	1.0429	1.04339	0.0606018	0.489969	Glycosyltransferase OS=Oryza sativa subsp. indica OX=39946 GN=OsI_17003 PE=3 SV=1
A2XWI0	1.251	1.009	0.806556	0.806751	-0.310154	0.0635501	Uncharacterized protein OS=Oryza sativa subsp. indica OX=39946 GN=OsI_17008 PE=4 SV=1
A2XWI9	0.920005	1.22601	1.33261	1.33298	0.414251	0.074193	Uncharacterized protein OS=Oryza sativa subsp. indica OX=39946 GN=OsI_17019 PE=4 SV=1
A2XWJ3	0.952005	1.011	1.06197	1.06154	0.0867491	0.448226	Uncharacterized protein OS=Oryza sativa subsp. indica OX=39946 GN=OsI_17022 PE=4 SV=1
A2XWM3	1.013	1.075	1.0612	1.06092	0.0857021	0.44989	Uncharacterized protein OS=Oryza sativa subsp. indica OX=39946 GN=OsI_17051 PE=3 SV=1
A2XWN1	1.021	1.652	1.61802	1.61752	0.694228	0.00509191	Uncharacterized protein OS=Oryza sativa subsp. indica OX=39946 GN=OsI_17060 PE=4 SV=1
A2XWN6	0.978005	1.12	1.14519	1.1459	0.195591	0.285286	Polyprenol reductase 1 OS=Oryza sativa subsp. indica OX=39946 GN=OsI_17065 PE=3 SV=1
A2XWN8	1.132	1.069	0.944347	0.944978	-0.0826117	0.283245	Uncharacterized protein OS=Oryza sativa subsp. indica OX=39946 GN=OsI_17067 PE=4 SV=1
A2XWP6	1.03401	1.00201	0.969052	0.968912	-0.0453535	0.338237	Uncharacterized protein OS=Oryza sativa subsp. indica OX=39946 GN=OsI_17076 PE=4 SV=1
A2XWT0	0.811005	0.754005	0.929717	0.930162	-0.105137	0.252223	Uncharacterized protein OS=Oryza sativa subsp. indica OX=39946 GN=OsI_17116 PE=4 SV=1
A2XWV6	1.00201	0.856005	0.854292	0.85389	-0.227199	0.119315	Uncharacterized protein OS=Oryza sativa subsp. indica OX=39946 GN=OsI_17142 PE=4 SV=1
A2XWY6	1.291	1.196	0.926414	0.926484	-0.110271	0.245412	Uncharacterized protein OS=Oryza sativa subsp. indica OX=39946 GN=OsI_17177 PE=4 SV=1
A2XWY9	0.920005	1.23001	1.33695	1.33641	0.418951	0.0715797	Uncharacterized protein OS=Oryza sativa subsp. indica OX=39946 GN=OsI_17180 PE=4 SV=1
A2XWZ5	1.06001	1.057	0.99717	0.997056	-0.00408887	0.403399	Uncharacterized protein OS=Oryza sativa subsp. indica OX=39946 GN=OsI_17187 PE=4 SV=1
A2XX00	0.951005	0.978005	1.02839	1.02758	0.0403889	0.476718	Uncharacterized protein OS=Oryza sativa subsp. indica OX=39946 GN=OsI_17193 PE=4 SV=1
A2XX16	1.01201	1.085	1.07213	1.07109	0.100485	0.426496	RBR-type E3 ubiquitin transferase OS=Oryza sativa subsp. indica OX=39946 GN=OsI_17209 PE=3 SV=1
A2XX23	1.043	1.19501	1.14573	1.14614	0.196271	0.284361	Uncharacterized protein OS=Oryza sativa subsp. indica OX=39946 GN=OsI_17216 PE=4 SV=1
A2XX29	0.904005	0.741005	0.819691	0.819415	-0.286847	0.0766336	Phosphoribulokinase OS=Oryza sativa subsp. indica OX=39946 GN=OsI_17227 PE=3 SV=1
A2XX36	1.045	1.17	1.11962	1.12034	0.163005	0.33129	Uncharacterized protein OS=Oryza sativa subsp. indica OX=39946 GN=OsI_17234 PE=4 SV=1
A2XX54	0.835005	0.933005	1.11736	1.11738	0.1601	0.335531	Ubiquinol oxidase OS=Oryza sativa subsp. indica OX=39946 GN=OsI_17254 PE=3 SV=1
A2XX59	1.017	0.809005	0.795478	0.795807	-0.330106	0.0537917	Uncharacterized protein OS=Oryza sativa subsp. indica OX=39946 GN=OsI_17261 PE=4 SV=1
A2XX62	0.942005	0.912005	0.968153	0.96827	-0.046693	0.336189	V-type proton ATPase subunit G OS=Oryza sativa subsp. indica OX=39946 GN=OsI_17264 PE=3 SV=1
A2XX68	1.03401	1.154	1.11605	1.11625	0.158406	0.338014	Uncharacterized protein OS=Oryza sativa subsp. indica OX=39946 GN=OsI_17270 PE=4 SV=1
A2XX95	1.057	1.35501	1.28193	1.28098	0.358316	0.111111	Uncharacterized protein OS=Oryza sativa subsp. indica OX=39946 GN=OsI_17295 PE=4 SV=1
A2XXA1	1.057	1.545	1.46168	1.46304	0.547629	0.0238043	Uncharacterized protein OS=Oryza sativa subsp. indica OX=39946 GN=OsI_17302 PE=4 SV=1
A2XXB5	1.00001	1.33901	1.339	1.33806	0.421154	0.0703789	Uncharacterized protein OS=Oryza sativa subsp. indica OX=39946 GN=OsI_17318 PE=4 SV=1
A2XXB6	1.033	1.08201	1.04743	1.04738	0.0668599	0.479951	26S proteasome non-ATPase regulatory subunit 1 homolog OS=Oryza sativa subsp. indica OX=39946 GN=OsI_17319 PE=3 SV=1
A2XXF5	0.699005	0.748005	1.0701	1.07103	0.0977451	0.430815	Uncharacterized protein OS=Oryza sativa subsp. indica OX=39946 GN=OsI_17361 PE=4 SV=1
A2XXG3	1.07001	1.102	1.02991	1.02987	0.0425132	0.48026	Uncharacterized protein OS=Oryza sativa subsp. indica OX=39946 GN=OsI_17369 PE=3 SV=1
A2XXG5	0.989005	1.029	1.04044	1.04112	0.0572003	0.495417	Uncharacterized protein OS=Oryza sativa subsp. indica OX=39946 GN=OsI_17371 PE=4 SV=1
A2XXH2	1.005	0.999005	0.99403	0.994089	-0.00863888	0.396042	Uncharacterized protein OS=Oryza sativa subsp. indica OX=39946 GN=OsI_17378 PE=4 SV=1
A2XXI5	0.872005	0.940005	1.07798	1.07812	0.108332	0.414177	Uncharacterized protein OS=Oryza sativa subsp. indica OX=39946 GN=OsI_17391 PE=4 SV=1
A2XXI9	0.924005	0.809005	0.875542	0.875876	-0.191752	0.151493	Uncharacterized protein OS=Oryza sativa subsp. indica OX=39946 GN=OsI_17396 PE=3 SV=1
A2XXL5	0.921005	1.40501	1.52551	1.52442	0.609294	0.0129247	Uncharacterized protein OS=Oryza sativa subsp. indica OX=39946 GN=OsI_17423 PE=4 SV=1
A2XXL8	0.943005	1.12701	1.19512	1.19487	0.257157	0.2077	Uncharacterized protein OS=Oryza sativa subsp. indica OX=39946 GN=OsI_17426 PE=3 SV=1
A2XXN3	1.06801	1.00801	0.94382	0.943831	-0.0834156	0.282107	Uncharacterized protein OS=Oryza sativa subsp. indica OX=39946 GN=OsI_17444 PE=4 SV=1
A2XXN8	0.947005	0.927005	0.978881	0.978858	-0.0307949	0.360792	Uncharacterized protein OS=Oryza sativa subsp. indica OX=39946 GN=OsI_17449 PE=4 SV=1
A2XXP3	0.959005	1.053	1.09802	1.09865	0.134902	0.373156	Uncharacterized protein OS=Oryza sativa subsp. indica OX=39946 GN=OsI_17455 PE=4 SV=1
A2XXT5	0.918005	0.848005	0.923748	0.923375	-0.114429	0.239968	Uncharacterized protein OS=Oryza sativa subsp. indica OX=39946 GN=OsI_17510 PE=4 SV=1
A2XXT8	1.009	1.23601	1.22497	1.22492	0.292751	0.169192	Uncharacterized protein OS=Oryza sativa subsp. indica OX=39946 GN=OsI_17513 PE=4 SV=1
A2XXW6	1.18501	1.02801	0.867511	0.867077	-0.205046	0.138808	Uncharacterized protein OS=Oryza sativa subsp. indica OX=39946 GN=OsI_17541 PE=4 SV=1
A2XY00	0.995005	0.925005	0.929649	0.929178	-0.105243	0.252082	Uncharacterized protein OS=Oryza sativa subsp. indica OX=39946 GN=OsI_17578 PE=4 SV=1
A2XY06	1.02601	1.04401	1.01754	1.01836	0.0250909	0.451282	Uncharacterized protein OS=Oryza sativa subsp. indica OX=39946 GN=OsI_17585 PE=4 SV=1
A2XY09	0.940005	1.118	1.18936	1.18933	0.250186	0.215805	Uncharacterized protein OS=Oryza sativa subsp. indica OX=39946 GN=OsI_17588 PE=3 SV=1
A2XY17	0.915005	0.778005	0.850274	0.851638	-0.234	0.113738	Uncharacterized protein OS=Oryza sativa subsp. indica OX=39946 GN=OsI_17596 PE=4 SV=1
A2XY27	0.879005	0.999005	1.13652	1.13658	0.184621	0.300433	Uncharacterized protein OS=Oryza sativa subsp. indica OX=39946 GN=OsI_17605 PE=4 SV=1
A2XY28	0.957005	0.879005	0.918496	0.918033	-0.122655	0.229397	Uncharacterized protein OS=Oryza sativa subsp. indica OX=39946 GN=OsI_17606 PE=4 SV=1
A2XY57	0.959005	0.997005	1.03962	1.0387	0.0560624	0.49724	Uncharacterized protein OS=Oryza sativa subsp. indica OX=39946 GN=OsI_17640 PE=4 SV=1
A2XY68	0.895005	1.12301	1.25475	1.25315	0.327397	0.136433	Uncharacterized protein OS=Oryza sativa subsp. indica OX=39946 GN=OsI_17653 PE=4 SV=1
A2XY71	1.005	1.16	1.15423	1.15326	0.206928	0.270026	Uncharacterized protein OS=Oryza sativa subsp. indica OX=39946 GN=OsI_17656 PE=4 SV=1
A2XYA3	0.972005	0.733005	0.754116	0.754634	-0.407141	0.0267051	Uncharacterized protein OS=Oryza sativa subsp. indica OX=39946 GN=OsI_17684 PE=4 SV=1
A2XYC1	0.987005	0.682005	0.690984	0.690537	-0.533275	0.00695569	Uncharacterized protein OS=Oryza sativa subsp. indica OX=39946 GN=OsI_17700 PE=4 SV=1
A2XYC2	0.970005	0.958005	0.987629	0.988142	-0.017959	0.381092	D-3-phosphoglycerate dehydrogenase OS=Oryza sativa subsp. indica OX=39946 GN=OsI_17701 PE=3 SV=1
A2XYD6	1.047	1.17	1.11748	1.11715	0.160246	0.335317	Uncharacterized protein OS=Oryza sativa subsp. indica OX=39946 GN=OsI_17714 PE=4 SV=1
A2XYF8	1.01601	1.043	1.02657	1.02656	0.0378386	0.472468	Plasma membrane ATPase OS=Oryza sativa subsp. indica OX=39946 GN=OsI_17734 PE=3 SV=1
A2XYG6	0.925005	0.935005	1.01081	1.01154	0.0155129	0.435451	Uncharacterized protein OS=Oryza sativa subsp. indica OX=39946 GN=OsI_17742 PE=3 SV=1
A2XYG7	0.906005	0.836005	0.922738	0.922457	-0.116007	0.23792	Uncharacterized protein OS=Oryza sativa subsp. indica OX=39946 GN=OsI_17743 PE=4 SV=1
A2XYH0	1.122	1.08001	0.962567	0.96179	-0.0550411	0.323538	Uncharacterized protein OS=Oryza sativa subsp. indica OX=39946 GN=OsI_17746 PE=4 SV=1
A2XYH1	1.03801	0.998005	0.961465	0.962319	-0.0566944	0.321056	Glucose-6-phosphate 1-epimerase OS=Oryza sativa subsp. indica OX=39946 GN=OsI_17747 PE=3 SV=1
A2XYI7	1.01601	1.309	1.28838	1.28846	0.365563	0.105696	Uncharacterized protein OS=Oryza sativa subsp. indica OX=39946 GN=OsI_17760 PE=4 SV=1
A2XYI8	0.933005	0.836005	0.896035	0.896347	-0.158373	0.186642	Uncharacterized protein OS=Oryza sativa subsp. indica OX=39946 GN=OsI_17761 PE=3 SV=1
A2XYJ1	1.03401	0.819005	0.792071	0.792523	-0.336299	0.051017	Protein pelota homolog OS=Oryza sativa subsp. indica OX=39946 GN=OsI_17764 PE=3 SV=1
A2XYK8	1.03001	0.947005	0.919418	0.919496	-0.121207	0.231238	Uncharacterized protein OS=Oryza sativa subsp. indica OX=39946 GN=OsI_17784 PE=4 SV=1
A2XYL4	0.989005	1.20101	1.21436	1.21402	0.280192	0.182222	Uncharacterized protein OS=Oryza sativa subsp. indica OX=39946 GN=OsI_17791 PE=4 SV=1
A2XYL9	1.03601	0.991005	0.956564	0.957115	-0.0640667	0.310086	Uncharacterized protein OS=Oryza sativa subsp. indica OX=39946 GN=OsI_17797 PE=4 SV=1
A2XYR8	0.718005	0.934005	1.30083	1.29952	0.379436	0.0958688	Uncharacterized protein OS=Oryza sativa subsp. indica OX=39946 GN=OsI_17849 PE=4 SV=1
A2XYS7	1.03201	1.22001	1.18217	1.18219	0.241437	0.226234	Uncharacterized protein OS=Oryza sativa subsp. indica OX=39946 GN=OsI_17858 PE=3 SV=1
A2XYS8	1.007	1.25401	1.24528	1.24558	0.316472	0.146259	Uncharacterized protein OS=Oryza sativa subsp. indica OX=39946 GN=OsI_17859 PE=3 SV=1
A2XYT1	1.01801	1.28201	1.25933	1.25913	0.332657	0.131867	Uncharacterized protein OS=Oryza sativa subsp. indica OX=39946 GN=OsI_17862 PE=3 SV=1
A2XYU1	1.21101	1.013	0.836499	0.837069	-0.257564	0.0958593	Uncharacterized protein OS=Oryza sativa subsp. indica OX=39946 GN=OsI_17872 PE=4 SV=1
A2XYU2	0.869005	1.23401	1.42002	1.42058	0.505912	0.0348907	Uncharacterized protein OS=Oryza sativa subsp. indica OX=39946 GN=OsI_17873 PE=4 SV=1
A2XYX1	0.914005	1.08401	1.18599	1.18493	0.246097	0.220644	Uncharacterized protein OS=Oryza sativa subsp. indica OX=39946 GN=OsI_17904 PE=4 SV=1
A2XYX2	1.08601	1.14	1.04972	1.0499	0.0700094	0.474914	Uncharacterized protein OS=Oryza sativa subsp. indica OX=39946 GN=OsI_17905 PE=4 SV=1
A2XYX7	0.999005	1.017	1.01802	1.0174	0.025763	0.452396	Uncharacterized protein OS=Oryza sativa subsp. indica OX=39946 GN=OsI_17911 PE=4 SV=1
A2XYX9	1.027	1.021	0.994158	0.99499	-0.00845327	0.396342	Dihydroorotate dehydrogenase (quinone), mitochondrial OS=Oryza sativa subsp. indica OX=39946 GN=OsI_17913 PE=3 SV=1
A2XYY8	1.065	1.247	1.17089	1.17033	0.227607	0.243286	Probable protein arginine N-methyltransferase 6.1 OS=Oryza sativa subsp. indica OX=39946 GN=PRMT6.1 PE=3 SV=1
A2XYZ3	1.017	0.995005	0.978368	0.978641	-0.0315511	0.359608	Pyruvate kinase OS=Oryza sativa subsp. indica OX=39946 GN=OsI_17926 PE=3 SV=1
A2XZ01	1.54601	1.00801	0.652006	0.652463	-0.617042	0.00247586	NADPH-protochlorophyllide oxidoreductase OS=Oryza sativa subsp. indica OX=39946 GN=OsI_17934 PE=3 SV=1
A2XZ05	0.932005	0.904005	0.969957	0.969728	-0.0440069	0.340301	Clathrin light chain OS=Oryza sativa subsp. indica OX=39946 GN=OsI_17938 PE=3 SV=1
A2XZ06	0.945005	0.939005	0.993651	0.993671	-0.00918912	0.395155	Uncharacterized protein OS=Oryza sativa subsp. indica OX=39946 GN=OsI_17939 PE=3 SV=1
A2XZ07	1.031	1.12	1.08632	1.08619	0.119454	0.396864	Uncharacterized protein OS=Oryza sativa subsp. indica OX=39946 GN=OsI_17940 PE=4 SV=1
A2XZ27	0.954005	0.784005	0.821804	0.822068	-0.283134	0.0788952	Uncharacterized protein OS=Oryza sativa subsp. indica OX=39946 GN=OsI_17961 PE=4 SV=1
A2XZ41	0.916005	1.21601	1.32751	1.32753	0.408722	0.0773605	Uncharacterized protein OS=Oryza sativa subsp. indica OX=39946 GN=OsI_17978 PE=4 SV=1
A2XZ48	1.009	1.25201	1.24083	1.24113	0.311307	0.151065	Uncharacterized protein OS=Oryza sativa subsp. indica OX=39946 GN=OsI_17985 PE=4 SV=1
A2XZ55	0.909005	1.33001	1.46314	1.46345	0.549072	0.0234813	Uncharacterized protein OS=Oryza sativa subsp. indica OX=39946 GN=OsI_17993 PE=4 SV=1
A2XZ94	0.853005	0.861005	1.00938	1.00949	0.0134674	0.432082	Uncharacterized protein OS=Oryza sativa subsp. indica OX=39946 GN=OsI_18034 PE=4 SV=1
A2XZ95	0.990005	1.18	1.19192	1.19149	0.253285	0.212179	Uncharacterized protein OS=Oryza sativa subsp. indica OX=39946 GN=OsI_18035 PE=3 SV=1
A2XZA0	0.798005	1.2	1.50376	1.50297	0.588571	0.0159664	Uncharacterized protein OS=Oryza sativa subsp. indica OX=39946 GN=OsI_18041 PE=4 SV=1
A2XZA5	0.800005	1.059	1.32375	1.32442	0.404628	0.0797706	Uncharacterized protein OS=Oryza sativa subsp. indica OX=39946 GN=OsI_18047 PE=4 SV=1
A2XZB4	0.919005	0.982005	1.06855	1.06788	0.0956577	0.434111	Uncharacterized protein OS=Oryza sativa subsp. indica OX=39946 GN=OsI_18058 PE=4 SV=1
A2XZB7	1.033	1.027	0.994192	0.994175	-0.00840403	0.396421	Uncharacterized protein OS=Oryza sativa subsp. indica OX=39946 GN=OsI_18061 PE=4 SV=1
A2XZD5	0.940005	1.08601	1.15532	1.15448	0.20829	0.268221	Uncharacterized protein OS=Oryza sativa subsp. indica OX=39946 GN=OsI_18080 PE=4 SV=1
A2XZE6	1.05601	0.882005	0.835228	0.835514	-0.259758	0.0943057	Peptidyl-prolyl cis-trans isomerase OS=Oryza sativa subsp. indica OX=39946 GN=OsI_18093 PE=3 SV=1
A2XZF8	0.916005	0.859005	0.937773	0.936585	-0.0926889	0.269143	Uncharacterized protein OS=Oryza sativa subsp. indica OX=39946 GN=OsI_18107 PE=3 SV=1
A2XZF9	1.04001	1.108	1.06538	1.06461	0.0913739	0.440889	Eukaryotic translation initiation factor 3 subunit F OS=Oryza sativa subsp. indica OX=39946 GN=OsI_18108 PE=3 SV=1
A2XZG2	0.934005	0.838005	0.897217	0.896347	-0.156471	0.188786	Uncharacterized protein OS=Oryza sativa subsp. indica OX=39946 GN=OsI_18113 PE=4 SV=1
A2XZJ1	1.063	1.10901	1.04327	1.04306	0.0611175	0.489143	Uncharacterized protein OS=Oryza sativa subsp. indica OX=39946 GN=OsI_18149 PE=3 SV=1
A2XZJ9	0.960005	1.446	1.50625	1.50688	0.590959	0.0155872	Uncharacterized protein OS=Oryza sativa subsp. indica OX=39946 GN=OsI_18157 PE=4 SV=1
A2XZM2	1.11901	1.06401	0.950849	0.95056	-0.0727116	0.297436	Uncharacterized protein OS=Oryza sativa subsp. indica OX=39946 GN=OsI_18180 PE=4 SV=1
A2XZM9	0.985005	1.023	1.03858	1.03854	0.0546102	0.499566	Uncharacterized protein OS=Oryza sativa subsp. indica OX=39946 GN=OsI_18188 PE=3 SV=1
A2XZN7	1.00201	1.24601	1.24351	1.24283	0.31442	0.148156	Uncharacterized protein OS=Oryza sativa subsp. indica OX=39946 GN=OsI_18196 PE=4 SV=1
A2XZQ4	1.094	1.11301	1.01737	1.01774	0.0248407	0.450867	Uncharacterized protein OS=Oryza sativa subsp. indica OX=39946 GN=OsI_18214 PE=4 SV=1
A2XZQ7	0.994005	1.156	1.16298	1.16277	0.217823	0.255758	Uncharacterized protein OS=Oryza sativa subsp. indica OX=39946 GN=OsI_18218 PE=4 SV=1
A2XZS4	0.823005	0.839005	1.01944	1.02079	0.0277782	0.455738	Uncharacterized protein OS=Oryza sativa subsp. indica OX=39946 GN=OsI_18237 PE=4 SV=1
A2XZY2	0.896005	0.905005	1.01004	1.00934	0.014419	0.433649	Uncharacterized protein OS=Oryza sativa subsp. indica OX=39946 GN=OsI_18291 PE=3 SV=1
A2XZZ6	0.929005	1.065	1.14639	1.14671	0.197102	0.283229	Metal/metalloid transporter protein OS=Oryza sativa subsp. indica OX=39946 GN=MTP1 PE=2 SV=1
A2Y015	0.989005	1.19501	1.20829	1.20736	0.272967	0.189994	Uncharacterized protein OS=Oryza sativa subsp. indica OX=39946 GN=OsI_18320 PE=4 SV=1
A2Y033	1.015	0.735005	0.724139	0.723856	-0.465661	0.0147577	Uncharacterized protein OS=Oryza sativa subsp. indica OX=39946 GN=OsI_18340 PE=3 SV=1
A2Y040	0.822005	0.660005	0.802921	0.803429	-0.31667	0.0602218	Putative RNA polymerase II subunit B1 CTD phosphatase RPAP2 homolog OS=Oryza sativa subsp. indica OX=39946 GN=OsI_18345 PE=3 SV=1
A2Y043	0.873005	0.939005	1.0756	1.07592	0.105143	0.419174	Peroxidase OS=Oryza sativa subsp. indica OX=39946 GN=OsI_18348 PE=3 SV=1
A2Y053	0.917005	0.957005	1.04362	1.04385	0.0615969	0.488375	S-adenosylmethionine synthase 1 OS=Oryza sativa subsp. indica OX=39946 GN=SAM1 PE=2 SV=2
A2Y056	0.665005	0.928005	1.39549	1.39437	0.480767	0.0434151	Uncharacterized protein OS=Oryza sativa subsp. indica OX=39946 GN=OsI_18364 PE=4 SV=1
A2Y083	0.815005	1.108	1.35951	1.36061	0.443084	0.0592577	Uncharacterized protein OS=Oryza sativa subsp. indica OX=39946 GN=OsI_18395 PE=4 SV=1
A2Y085	0.969005	0.827005	0.853458	0.853275	-0.228608	0.118144	Uncharacterized protein OS=Oryza sativa subsp. indica OX=39946 GN=OsI_18397 PE=4 SV=1
A2Y0B5	0.970005	0.979005	1.00928	1.00975	0.013324	0.431846	Uncharacterized protein OS=Oryza sativa subsp. indica OX=39946 GN=OsI_18430 PE=4 SV=1
A2Y0G1	0.913005	1.32401	1.45016	1.45126	0.536214	0.0264947	Chromatin-remodeling complex ATPase OS=Oryza sativa subsp. indica OX=39946 GN=OsI_18476 PE=3 SV=1
A2Y0G7	1.15301	0.921005	0.798787	0.798641	-0.324118	0.0565872	Uncharacterized protein OS=Oryza sativa subsp. indica OX=39946 GN=OsI_18482 PE=3 SV=1
A2Y0G8	1.087	1.065	0.979761	0.980207	-0.0294984	0.362826	Uncharacterized protein OS=Oryza sativa subsp. indica OX=39946 GN=OsI_18483 PE=3 SV=1
A2Y0H2	0.850005	0.780005	0.917648	0.917172	-0.123988	0.227709	REF/SRPP-like protein OsI_017815 OS=Oryza sativa subsp. indica OX=39946 GN=OsI_017815 PE=3 SV=1
A2Y0J7	1.152	1.168	1.01389	1.01446	0.0198995	0.44269	U1 small nuclear ribonucleoprotein A OS=Oryza sativa subsp. indica OX=39946 GN=OsI_18512 PE=3 SV=1
A2Y0K0	0.936005	0.897005	0.958334	0.958824	-0.0614002	0.314035	60S ribosomal protein l18 OS=Oryza sativa subsp. indica OX=39946 GN=OsI_18515 PE=2 SV=1
A2Y0K2	1.00401	0.778005	0.774902	0.774597	-0.367915	0.0385802	Uncharacterized protein OS=Oryza sativa subsp. indica OX=39946 GN=OsI_18522 PE=4 SV=1
A2Y0K9	0.967005	1.009	1.04343	1.04283	0.0613381	0.48879	Uncharacterized protein OS=Oryza sativa subsp. indica OX=39946 GN=OsI_18531 PE=4 SV=1
A2Y0N2	0.986005	1.00401	1.01826	1.01877	0.0260996	0.452954	Uncharacterized protein OS=Oryza sativa subsp. indica OX=39946 GN=OsI_18556 PE=4 SV=1
A2Y0N4	0.995005	1.18101	1.18693	1.18717	0.247239	0.219286	Uncharacterized protein OS=Oryza sativa subsp. indica OX=39946 GN=OsI_18558 PE=4 SV=1
A2Y0P2	0.928005	0.892005	0.961207	0.96169	-0.0570808	0.320477	Uncharacterized protein OS=Oryza sativa subsp. indica OX=39946 GN=OsI_18566 PE=4 SV=1
A2Y0Q1	0.994005	1.039	1.04527	1.04494	0.0638776	0.484724	Uncharacterized protein OS=Oryza sativa subsp. indica OX=39946 GN=OsI_18575 PE=3 SV=1
A2Y0Q8	0.995005	1.11101	1.11658	1.1168	0.15909	0.337012	Uncharacterized protein OS=Oryza sativa subsp. indica OX=39946 GN=OsI_18583 PE=4 SV=1
A2Y0T3	1.108	1.114	1.00542	1.00598	0.00779132	0.422762	Thioredoxin OS=Oryza sativa subsp. indica OX=39946 GN=OsI_18614 PE=3 SV=1
A2Y0T7	0.939005	1.18701	1.26411	1.26316	0.338121	0.127237	Uncharacterized protein OS=Oryza sativa subsp. indica OX=39946 GN=OsI_18619 PE=4 SV=1
A2Y0U8	0.992005	0.838005	0.844759	0.844444	-0.243389	0.106349	Uncharacterized protein OS=Oryza sativa subsp. indica OX=39946 GN=OsI_18629 PE=4 SV=1
A2Y0X0	1.02201	0.734005	0.718201	0.718222	-0.47754	0.0129985	Uncharacterized protein OS=Oryza sativa subsp. indica OX=39946 GN=OsI_18646 PE=4 SV=1
A2Y0Y9	1.378	1.323	0.960087	0.960317	-0.0587626	0.317963	Uncharacterized protein OS=Oryza sativa subsp. indica OX=39946 GN=OsI_18669 PE=4 SV=1
A2Y116	0.962005	1.09501	1.13825	1.13848	0.186821	0.297366	Uncharacterized protein OS=Oryza sativa subsp. indica OX=39946 GN=OsI_18700 PE=3 SV=1
A2Y119	1.37101	0.698005	0.509119	0.509406	-0.973925	8.39e-06	Uncharacterized protein OS=Oryza sativa subsp. indica OX=39946 GN=OsI_18704 PE=4 SV=1
A2Y129	1.138	1.00401	0.88225	0.882891	-0.18074	0.162568	Uncharacterized protein OS=Oryza sativa subsp. indica OX=39946 GN=OsI_18717 PE=4 SV=1
A2Y140	1.013	1.11501	1.10069	1.1002	0.138409	0.367837	Uncharacterized protein OS=Oryza sativa subsp. indica OX=39946 GN=OsI_18728 PE=3 SV=1
A2Y154	0.933005	0.966005	1.03537	1.03571	0.0501458	0.492998	Malic enzyme OS=Oryza sativa subsp. indica OX=39946 GN=OsI_18741 PE=3 SV=1
A2Y157	0.888005	0.914005	1.02928	1.02935	0.0416343	0.478794	Proteasome subunit beta type OS=Oryza sativa subsp. indica OX=39946 GN=OsI_18743 PE=3 SV=1
A2Y167	1.30601	1.31801	1.00919	1.0091	0.0131954	0.431635	Uncharacterized protein OS=Oryza sativa subsp. indica OX=39946 GN=OsI_18750 PE=4 SV=1
A2Y190	1.164	0.775005	0.665809	0.665584	-0.58682	0.00364105	Probable tRNA N6-adenosine threonylcarbamoyltransferase OS=Oryza sativa subsp. indica OX=39946 GN=GCP2 PE=3 SV=1
A2Y198	0.888005	0.962005	1.08333	1.08342	0.115477	0.403034	Uncharacterized protein OS=Oryza sativa subsp. indica OX=39946 GN=OsI_18778 PE=4 SV=1
A2Y1C0	1.021	0.952005	0.93242	0.932353	-0.100949	0.257852	Uncharacterized protein OS=Oryza sativa subsp. indica OX=39946 GN=OsI_18803 PE=4 SV=1
A2Y1C1	0.313005	0.049005	0.156563	0.157581	-2.67518	0	PRA1 family protein OS=Oryza sativa subsp. indica OX=39946 GN=OsI_18804 PE=3 SV=1
A2Y1D1	0.986005	1.06001	1.07505	1.07457	0.104404	0.420334	Uncharacterized protein OS=Oryza sativa subsp. indica OX=39946 GN=OsI_18815 PE=4 SV=1
A2Y1F4	1.025	0.978005	0.954147	0.953713	-0.0677172	0.304716	Uncharacterized protein OS=Oryza sativa subsp. indica OX=39946 GN=OsI_18833 PE=4 SV=1
A2Y1H8	0.980005	1.007	1.02755	1.02711	0.0392098	0.474753	Uncharacterized protein OS=Oryza sativa subsp. indica OX=39946 GN=OsI_18855 PE=3 SV=1
A2Y1I7	1.077	1.279	1.18756	1.18776	0.247997	0.218388	alpha-1,2-Mannosidase OS=Oryza sativa subsp. indica OX=39946 GN=OsI_18866 PE=3 SV=1
A2Y1Q6	0.826005	0.896005	1.08475	1.08406	0.117356	0.400115	Uncharacterized protein OS=Oryza sativa subsp. indica OX=39946 GN=OsI_18937 PE=4 SV=1
A2Y1Q8	0.833005	0.932005	1.11885	1.11905	0.162013	0.332736	Uncharacterized protein OS=Oryza sativa subsp. indica OX=39946 GN=OsI_18939 PE=4 SV=1
A2Y1R8	0.983005	1.31401	1.33672	1.33603	0.4187	0.0717172	Uncharacterized protein OS=Oryza sativa subsp. indica OX=39946 GN=OsI_18949 PE=4 SV=1
A2Y1U8	1.08601	1.15301	1.06169	1.06225	0.086368	0.448832	Uncharacterized protein OS=Oryza sativa subsp. indica OX=39946 GN=OsI_18980 PE=4 SV=1
A2Y1U9	1.019	0.956005	0.938175	0.93898	-0.0920711	0.269997	Uncharacterized protein OS=Oryza sativa subsp. indica OX=39946 GN=OsI_18981 PE=4 SV=1
A2Y1V3	0.950005	0.852005	0.896843	0.895833	-0.157073	0.188106	Uncharacterized protein OS=Oryza sativa subsp. indica OX=39946 GN=OsI_18984 PE=4 SV=1
A2Y205	1.057	0.938005	0.887418	0.888126	-0.172315	0.171389	Ribulose bisphosphate carboxylase small chain, chloroplastic OS=Oryza sativa subsp. indica OX=39946 GN=RBCS PE=2 SV=2
A2Y2A7	0.916005	1.374	1.5	1.49943	0.58496	0.0165548	Uncharacterized protein OS=Oryza sativa subsp. indica OX=39946 GN=OsI_19136 PE=3 SV=1
A2Y2A8	1.06601	1.19901	1.12476	1.12376	0.169623	0.321706	Uncharacterized protein OS=Oryza sativa subsp. indica OX=39946 GN=OsI_19137 PE=4 SV=1
A2Y2C4	1.162	1.16501	1.00258	1.00364	0.00371987	0.416102	Uncharacterized protein OS=Oryza sativa subsp. indica OX=39946 GN=OsI_19156 PE=4 SV=1
A2Y2L0	0.978005	1.043	1.06646	1.0666	0.0928323	0.43858	Uncharacterized protein OS=Oryza sativa subsp. indica OX=39946 GN=OsI_19241 PE=4 SV=1
A2Y2M3	0.915005	0.769005	0.840438	0.839925	-0.250787	0.100775	Uncharacterized protein OS=Oryza sativa subsp. indica OX=39946 GN=OsI_19257 PE=4 SV=1
A2Y2M4	1.00801	1.20301	1.19345	1.19251	0.25514	0.210026	Uncharacterized protein OS=Oryza sativa subsp. indica OX=39946 GN=OsI_19258 PE=4 SV=1
A2Y2M8	1.10701	1.23601	1.11653	1.11673	0.159023	0.33711	Uncharacterized protein OS=Oryza sativa subsp. indica OX=39946 GN=OsI_19261 PE=4 SV=1
A2Y2N2	0.982005	1.01601	1.03462	1.03492	0.0491052	0.49126	Uncharacterized protein OS=Oryza sativa subsp. indica OX=39946 GN=OsI_19265 PE=4 SV=1
A2Y2N7	0.898005	1.26601	1.4098	1.41082	0.495488	0.0382414	Uncharacterized protein OS=Oryza sativa subsp. indica OX=39946 GN=OsI_19270 PE=4 SV=1
A2Y2S6	1.05401	0.965005	0.91556	0.914995	-0.127273	0.223578	Uncharacterized protein OS=Oryza sativa subsp. indica OX=39946 GN=OsI_19309 PE=4 SV=1
A2Y2S7	0.819005	0.786005	0.959707	0.958242	-0.0593338	0.31711	Uncharacterized protein OS=Oryza sativa subsp. indica OX=39946 GN=OsI_19311 PE=4 SV=1
A2Y2U1	1.019	1.069	1.04907	1.04955	0.0691075	0.476356	Uncharacterized protein OS=Oryza sativa subsp. indica OX=39946 GN=OsI_19330 PE=4 SV=1
A2Y2W3	1.03001	1.04601	1.01553	1.01543	0.0222384	0.446558	Uncharacterized protein OS=Oryza sativa subsp. indica OX=39946 GN=OsI_19354 PE=4 SV=1
A2Y2X0	0.920005	4.266	4.63694	4.6387	2.21317	0	Uncharacterized protein OS=Oryza sativa subsp. indica OX=39946 GN=OsI_19362 PE=4 SV=1
A2Y2Y3	1.106	0.989005	0.894214	0.893897	-0.161308	0.183363	Uncharacterized protein OS=Oryza sativa subsp. indica OX=39946 GN=OsI_19373 PE=3 SV=1
A2Y2Y4	1.015	0.924005	0.910345	0.910068	-0.135514	0.213406	Uncharacterized protein OS=Oryza sativa subsp. indica OX=39946 GN=OsI_19374 PE=3 SV=1
A2Y2Z1	1.14301	0.940005	0.822398	0.821549	-0.282091	0.0795393	Guanosine nucleotide diphosphate dissociation inhibitor OS=Oryza sativa subsp. indica OX=39946 GN=OsI_19382 PE=3 SV=1
A2Y304	0.985005	1.249	1.26802	1.26824	0.342576	0.123547	Uncharacterized protein OS=Oryza sativa subsp. indica OX=39946 GN=OsI_19394 PE=4 SV=1
A2Y310	0.923005	1.212	1.31311	1.31198	0.392985	0.086937	Uncharacterized protein OS=Oryza sativa subsp. indica OX=39946 GN=OsI_19399 PE=4 SV=1
A2Y316	0.980005	1.01601	1.03673	1.03685	0.0520465	0.496171	Uncharacterized protein OS=Oryza sativa subsp. indica OX=39946 GN=OsI_19406 PE=3 SV=1
A2Y334	1.09701	1.017	0.927074	0.92776	-0.109243	0.246767	Uncharacterized protein OS=Oryza sativa subsp. indica OX=39946 GN=OsI_19421 PE=4 SV=1
A2Y361	1.03401	1.56001	1.5087	1.50959	0.593307	0.0152218	Uncharacterized protein OS=Oryza sativa subsp. indica OX=39946 GN=OsI_19449 PE=4 SV=1
A2Y375	0.906005	0.841005	0.928256	0.926927	-0.107405	0.249202	Uncharacterized protein OS=Oryza sativa subsp. indica OX=39946 GN=OsI_19463 PE=3 SV=1
A2Y3A8	0.951005	0.993005	1.04416	1.04487	0.0623481	0.487173	Uncharacterized protein OS=Oryza sativa subsp. indica OX=39946 GN=OsI_19496 PE=4 SV=1
A2Y3B1	0.969005	1.039	1.07224	1.07261	0.100627	0.426273	Uncharacterized protein OS=Oryza sativa subsp. indica OX=39946 GN=OsI_19500 PE=4 SV=1
A2Y3C4	1.055	1.53401	1.45403	1.45393	0.540053	0.0255628	Uncharacterized protein OS=Oryza sativa subsp. indica OX=39946 GN=OsI_19510 PE=4 SV=1
A2Y3F8	1.01801	0.934005	0.917486	0.916751	-0.124242	0.227387	Uncharacterized protein OS=Oryza sativa subsp. indica OX=39946 GN=OsI_19542 PE=4 SV=1
A2Y3G2	0.905005	1.017	1.12376	1.12364	0.168329	0.323571	Uncharacterized protein OS=Oryza sativa subsp. indica OX=39946 GN=OsI_19545 PE=4 SV=1
A2Y3G6	0.940005	0.924005	0.982979	0.982301	-0.0247678	0.370279	Uncharacterized protein OS=Oryza sativa subsp. indica OX=39946 GN=OsI_19549 PE=4 SV=1
A2Y3G8	0.983005	0.951005	0.967447	0.967615	-0.0477458	0.334583	Uncharacterized protein OS=Oryza sativa subsp. indica OX=39946 GN=OsI_19551 PE=4 SV=1
A2Y3I6	1.00601	0.837005	0.832009	0.831674	-0.265329	0.0904453	Uncharacterized protein OS=Oryza sativa subsp. indica OX=39946 GN=OsI_19569 PE=4 SV=1
A2Y3J4	1.01801	1.00401	0.986248	0.987001	-0.0199782	0.377875	Uncharacterized protein OS=Oryza sativa subsp. indica OX=39946 GN=OsI_19576 PE=4 SV=1
A2Y3K8	0.929005	0.947005	1.01938	1.01885	0.0276857	0.455585	Uncharacterized protein OS=Oryza sativa subsp. indica OX=39946 GN=OsI_19590 PE=4 SV=1
A2Y3M2	1.231	1.329	1.07961	1.08067	0.11051	0.410773	Uncharacterized protein OS=Oryza sativa subsp. indica OX=39946 GN=OsI_19604 PE=4 SV=1
A2Y3R4	1.01201	1.077	1.06423	1.06356	0.0898085	0.443371	Uncharacterized protein OS=Oryza sativa subsp. indica OX=39946 GN=OsI_19647 PE=4 SV=1
A2Y3R5	0.934005	0.834005	0.892934	0.893637	-0.163374	0.181076	Uncharacterized protein OS=Oryza sativa subsp. indica OX=39946 GN=OsI_19648 PE=4 SV=1
A2Y3W4	1.03601	1.057	1.02027	1.01892	0.0289512	0.457686	40S ribosomal protein S4 OS=Oryza sativa subsp. indica OX=39946 GN=OsI_19685 PE=3 SV=1
A2Y3Z4	1.313	1.37901	1.05027	1.05009	0.0707553	0.473721	Uncharacterized protein OS=Oryza sativa subsp. indica OX=39946 GN=OsI_19723 PE=4 SV=1
A2Y424	0.926005	0.740005	0.799137	0.799213	-0.323485	0.056889	Uncharacterized protein OS=Oryza sativa subsp. indica OX=39946 GN=OsI_19756 PE=4 SV=1
A2Y449	0.936005	1.18901	1.2703	1.2709	0.345167	0.121435	Annexin OS=Oryza sativa subsp. indica OX=39946 GN=OsI_19780 PE=3 SV=1
A2Y472	0.919005	0.856005	0.931448	0.931464	-0.102453	0.255822	Uncharacterized protein OS=Oryza sativa subsp. indica OX=39946 GN=OsI_19801 PE=4 SV=1
A2Y473	1.003	1.017	1.01396	1.01442	0.019998	0.442852	Uncharacterized protein OS=Oryza sativa subsp. indica OX=39946 GN=OsI_19802 PE=4 SV=1
A2Y479	1.241	1.727	1.39162	1.39117	0.476763	0.0449168	Uncharacterized protein OS=Oryza sativa subsp. indica OX=39946 GN=OsI_19807 PE=4 SV=1
A2Y485	0.915005	1.112	1.2153	1.21575	0.281312	0.181035	Uncharacterized protein OS=Oryza sativa subsp. indica OX=39946 GN=OsI_19813 PE=4 SV=1
A2Y499	0.946005	1.333	1.40909	1.40855	0.494762	0.0384841	Uncharacterized protein OS=Oryza sativa subsp. indica OX=39946 GN=OsI_19825 PE=4 SV=1
A2Y4C0	0.952005	1.083	1.1376	1.13909	0.185999	0.29851	Uncharacterized protein OS=Oryza sativa subsp. indica OX=39946 GN=OsI_19846 PE=3 SV=1
A2Y4C5	0.838005	0.697005	0.831743	0.831461	-0.26579	0.0901313	Uncharacterized protein OS=Oryza sativa subsp. indica OX=39946 GN=OsI_19850 PE=4 SV=1
A2Y4F3	1.04201	1.05001	1.00768	1.00817	0.011034	0.428081	Uncharacterized protein OS=Oryza sativa subsp. indica OX=39946 GN=OsI_19880 PE=4 SV=1
A2Y4G9	1.077	1.17901	1.09471	1.09446	0.130545	0.379799	UPF0603 protein OsI_019212, chloroplastic OS=Oryza sativa subsp. indica OX=39946 GN=OsI_19898 PE=3 SV=2
A2Y4H0	0.917005	1.047	1.14177	1.14192	0.191267	0.291213	Uncharacterized protein OS=Oryza sativa subsp. indica OX=39946 GN=OsI_19899 PE=4 SV=1
A2Y4J9	0.938005	1.138	1.21322	1.21352	0.278839	0.183662	Uncharacterized protein OS=Oryza sativa subsp. indica OX=39946 GN=OsI_19922 PE=3 SV=1
A2Y4M0	1.05001	1.48001	1.40952	1.41016	0.495206	0.0383357	Uncharacterized protein OS=Oryza sativa subsp. indica OX=39946 GN=OsI_19945 PE=4 SV=1
A2Y4M3	0.920005	1.09	1.18478	1.1864	0.244621	0.222406	Uncharacterized protein OS=Oryza sativa subsp. indica OX=39946 GN=OsI_19949 PE=4 SV=1
A2Y4M6	1.168	0.906005	0.775686	0.774911	-0.366456	0.0390943	Uncharacterized protein OS=Oryza sativa subsp. indica OX=39946 GN=OsI_19951 PE=4 SV=1
A2Y4N6	1.269	1.227	0.966903	0.966752	-0.0485566	0.333349	Uncharacterized protein OS=Oryza sativa subsp. indica OX=39946 GN=OsI_19961 PE=4 SV=1
A2Y4Q4	0.971005	1.25201	1.28939	1.28901	0.36669	0.104872	Uncharacterized protein OS=Oryza sativa subsp. indica OX=39946 GN=OsI_19982 PE=4 SV=1
A2Y4R1	1.017	0.969005	0.952803	0.952987	-0.0697508	0.301742	Guanosine nucleotide diphosphate dissociation inhibitor OS=Oryza sativa subsp. indica OX=39946 GN=OsI_19989 PE=3 SV=1
A2Y4R7	1.001	0.705005	0.704297	0.703277	-0.505744	0.00953123	Uncharacterized protein OS=Oryza sativa subsp. indica OX=39946 GN=OsI_19995 PE=4 SV=1
A2Y4R8	1.001	0.982005	0.981019	0.981409	-0.0276469	0.365737	PHD finger protein ALFIN-LIKE 5 OS=Oryza sativa subsp. indica OX=39946 GN=OsI_19996 PE=3 SV=1
A2Y4S9	1.06801	1.11101	1.04026	1.04059	0.0569469	0.495823	Cytochrome c OS=Oryza sativa subsp. indica OX=39946 GN=CC-1 PE=3 SV=1
A2Y4W6	0.846005	1.14901	1.35815	1.35766	0.441647	0.0599413	Phenylalanine ammonia-lyase OS=Oryza sativa subsp. indica OX=39946 GN=OsI_20044 PE=3 SV=1
A2Y4Y3	0.930005	0.869005	0.934409	0.934156	-0.097874	0.262026	Uncharacterized protein OS=Oryza sativa subsp. indica OX=39946 GN=OsI_20059 PE=4 SV=1
A2Y4Z1	1.00401	1.182	1.17729	1.17731	0.23547	0.233508	Amidophosphoribosyltransferase OS=Oryza sativa subsp. indica OX=39946 GN=OsI_20066 PE=3 SV=1
A2Y502	1.158	0.916005	0.79102	0.790756	-0.338214	0.0501825	Uncharacterized protein OS=Oryza sativa subsp. indica OX=39946 GN=OsI_20078 PE=4 SV=1
A2Y514	0.984005	1.00001	1.01626	1.015	0.0232697	0.448265	Uncharacterized protein OS=Oryza sativa subsp. indica OX=39946 GN=OsI_20091 PE=4 SV=1
A2Y538	1.08801	1.303	1.19761	1.1971	0.260157	0.204266	Uncharacterized protein OS=Oryza sativa subsp. indica OX=39946 GN=OsI_20111 PE=4 SV=1
A2Y560	1.01801	1.07801	1.05894	1.05895	0.0826192	0.454793	Uncharacterized protein OS=Oryza sativa subsp. indica OX=39946 GN=OsI_20132 PE=4 SV=1
A2Y5F8	1.07201	0.801005	0.747203	0.748361	-0.420428	0.0234497	60S ribosomal protein L36 OS=Oryza sativa subsp. indica OX=39946 GN=OsI_20226 PE=3 SV=1
A2Y5F9	1.02601	1.02201	0.996101	0.996124	-0.00563551	0.400894	Uncharacterized protein OS=Oryza sativa subsp. indica OX=39946 GN=OsI_20227 PE=3 SV=1
A2Y5G2	0.933005	1.021	1.09432	1.09471	0.130033	0.380581	Uncharacterized protein OS=Oryza sativa subsp. indica OX=39946 GN=OsI_20232 PE=3 SV=1
A2Y5G8	0.982005	0.740005	0.753565	0.753296	-0.408195	0.0264336	Probable histone H2A.4 OS=Oryza sativa subsp. indica OX=39946 GN=OsI_019561 PE=3 SV=1
A2Y5H2	1.017	0.778005	0.764996	0.764657	-0.386475	0.0325121	Uncharacterized protein OS=Oryza sativa subsp. indica OX=39946 GN=OsI_20242 PE=4 SV=1
A2Y5J3	0.883005	1.19701	1.3556	1.35619	0.438936	0.0612483	Uncharacterized protein OS=Oryza sativa subsp. indica OX=39946 GN=OsI_20262 PE=4 SV=1
A2Y5M6	0.921005	0.858005	0.931596	0.93089	-0.102223	0.256133	Uncharacterized protein OS=Oryza sativa subsp. indica OX=39946 GN=OsI_20297 PE=4 SV=1
A2Y5P8	0.865005	0.957005	1.10636	1.10738	0.145818	0.356683	Uncharacterized protein OS=Oryza sativa subsp. indica OX=39946 GN=OsI_20322 PE=4 SV=1
A2Y5R4	0.991005	1.102	1.11201	1.111	0.153167	0.34574	40S ribosomal protein S26 OS=Oryza sativa subsp. indica OX=39946 GN=OsI_20339 PE=2 SV=1
A2Y5R8	0.925005	0.719005	0.777299	0.777273	-0.363459	0.0401666	Non-specific lipid-transfer protein OS=Oryza sativa subsp. indica OX=39946 GN=OsI_20343 PE=3 SV=1
A2Y5T7	0.987005	0.964005	0.976697	0.976048	-0.0340168	0.355756	Serotonin N-acetyltransferase 1, chloroplastic OS=Oryza sativa subsp. indica OX=39946 GN=SNAT1 PE=3 SV=3
A2Y5U1	1.039	1.364	1.3128	1.31459	0.392646	0.0871527	Uncharacterized protein OS=Oryza sativa subsp. indica OX=39946 GN=OsI_20366 PE=4 SV=1
A2Y5W6	1.02201	0.887005	0.867907	0.867173	-0.204388	0.139418	Uncharacterized protein OS=Oryza sativa subsp. indica OX=39946 GN=OsI_20389 PE=4 SV=1
A2Y5X8	0.901005	0.872005	0.967814	0.967742	-0.0471987	0.335418	Uncharacterized protein OS=Oryza sativa subsp. indica OX=39946 GN=OsI_20403 PE=4 SV=1
A2Y605	0.993005	1.05201	1.05942	1.05827	0.0832687	0.45376	Uncharacterized protein OS=Oryza sativa subsp. indica OX=39946 GN=OsI_20427 PE=4 SV=1
A2Y626	0.935005	0.966005	1.03315	1.03252	0.0470566	0.487841	Uncharacterized protein OS=Oryza sativa subsp. indica OX=39946 GN=OsI_20449 PE=3 SV=1
A2Y628	1.06201	1.065	1.00282	1.002	0.00406965	0.416673	Cysteine proteinase inhibitor OS=Oryza sativa subsp. indica OX=39946 GN=OsI_20451 PE=3 SV=1
A2Y633	0.873005	0.742005	0.849944	0.850147	-0.234561	0.113287	Transcription elongation factor spt6 OS=Oryza sativa subsp. indica OX=39946 GN=OsI_20456 PE=3 SV=1
A2Y650	0.980005	1.039	1.0602	1.06067	0.0843416	0.452053	Phosphoglycerate kinase OS=Oryza sativa subsp. indica OX=39946 GN=OsI_20474 PE=3 SV=1
A2Y673	0.993005	0.996005	1.00302	1.00295	0.004352	0.417135	Uncharacterized protein OS=Oryza sativa subsp. indica OX=39946 GN=OsI_20496 PE=4 SV=1
A2Y674	1.019	0.923005	0.90579	0.906336	-0.142751	0.2047	Uncharacterized protein OS=Oryza sativa subsp. indica OX=39946 GN=OsI_20497 PE=4 SV=1
A2Y689	0.964005	0.953005	0.988589	0.989194	-0.0165568	0.38333	Uncharacterized protein OS=Oryza sativa subsp. indica OX=39946 GN=OsI_20515 PE=4 SV=1
A2Y698	1.00601	1.12	1.11332	1.11342	0.154868	0.343224	Uncharacterized protein OS=Oryza sativa subsp. indica OX=39946 GN=OsI_20527 PE=4 SV=1
A2Y6C6	0.926005	1.102	1.19006	1.19068	0.251039	0.214804	Uncharacterized protein OS=Oryza sativa subsp. indica OX=39946 GN=OsI_20560 PE=3 SV=1
A2Y6G4	0.918005	1.12	1.22004	1.22032	0.286931	0.175154	Uncharacterized protein OS=Oryza sativa subsp. indica OX=39946 GN=OsI_20602 PE=4 SV=1
A2Y6H0	1.003	1.092	1.08873	1.0896	0.122651	0.391923	Proline iminopeptidase OS=Oryza sativa subsp. indica OX=39946 GN=OsI_20609 PE=3 SV=1
A2Y6L9	0.955005	1.06601	1.11623	1.11568	0.158634	0.33768	Uncharacterized protein OS=Oryza sativa subsp. indica OX=39946 GN=OsI_20660 PE=4 SV=1
A2Y6M9	1.015	1.192	1.17438	1.17382	0.231903	0.237916	Phosphotransferase OS=Oryza sativa subsp. indica OX=39946 GN=OsI_20669 PE=3 SV=1
A2Y6P9	1.11101	0.987005	0.888389	0.888889	-0.170736	0.173075	Reticulon-like protein OS=Oryza sativa subsp. indica OX=39946 GN=OsI_20691 PE=4 SV=1
A2Y6S0	1.075	1.03401	0.961861	0.961727	-0.0561002	0.321947	Uncharacterized protein OS=Oryza sativa subsp. indica OX=39946 GN=OsI_20720 PE=4 SV=1
A2Y6U9	0.936005	0.889005	0.949787	0.949367	-0.0743247	0.295102	Uncharacterized protein OS=Oryza sativa subsp. indica OX=39946 GN=OsI_20754 PE=4 SV=1
A2Y6V1	1.065	0.952005	0.893897	0.893195	-0.161819	0.182796	Uncharacterized protein OS=Oryza sativa subsp. indica OX=39946 GN=OsI_20756 PE=3 SV=1
A2Y6W6	1.09	1.07801	0.988991	0.99	-0.0159709	0.384267	Uncharacterized protein OS=Oryza sativa subsp. indica OX=39946 GN=OsI_20771 PE=4 SV=1
A2Y6W7	0.944005	1.023	1.08369	1.08425	0.115947	0.402303	Uncharacterized protein OS=Oryza sativa subsp. indica OX=39946 GN=OsI_20772 PE=4 SV=1
A2Y706	1.033	1.144	1.10745	1.10785	0.147246	0.354547	Uncharacterized protein OS=Oryza sativa subsp. indica OX=39946 GN=OsI_20814 PE=4 SV=1
A2Y723	0.997005	1.06001	1.06319	1.0627	0.0883984	0.445608	Uncharacterized protein OS=Oryza sativa subsp. indica OX=39946 GN=OsI_20839 PE=3 SV=1
A2Y746	1.021	0.972005	0.952008	0.951456	-0.0709543	0.299988	Uncharacterized protein OS=Oryza sativa subsp. indica OX=39946 GN=OsI_20861 PE=4 SV=1
A2Y754	0.949005	1.241	1.30769	1.3076	0.387021	0.090789	Uncharacterized protein OS=Oryza sativa subsp. indica OX=39946 GN=OsI_20869 PE=4 SV=1
A2Y765	1.041	0.850005	0.816523	0.816015	-0.292434	0.0733249	Reticulon-like protein OS=Oryza sativa subsp. indica OX=39946 GN=OsI_20880 PE=4 SV=1
A2Y792	0.985005	1.18	1.19797	1.19836	0.26059	0.203774	Uncharacterized protein OS=Oryza sativa subsp. indica OX=39946 GN=OsI_20907 PE=3 SV=1
A2Y795	1.03001	1.11301	1.08058	1.08078	0.111809	0.408746	Uncharacterized protein OS=Oryza sativa subsp. indica OX=39946 GN=OsI_20910 PE=3 SV=1
A2Y7A6	0.990005	1.11101	1.12222	1.12268	0.166358	0.326421	Uncharacterized protein OS=Oryza sativa subsp. indica OX=39946 GN=OsI_20924 PE=3 SV=1
A2Y7B6	1.122	0.987005	0.87968	0.879638	-0.18495	0.158274	Uncharacterized protein OS=Oryza sativa subsp. indica OX=39946 GN=OsI_03269 PE=3 SV=1
A2Y7C9	0.915005	0.757005	0.827323	0.827586	-0.273477	0.0850129	Uncharacterized protein OS=Oryza sativa subsp. indica OX=39946 GN=OsI_20947 PE=4 SV=1
A2Y7D9	1.02601	0.891005	0.868422	0.868324	-0.203532	0.140214	Photosystem I reaction center subunit VI, chloroplastic OS=Oryza sativa subsp. indica OX=39946 GN=PSAH PE=2 SV=1
A2Y7E5	1.13101	1.027	0.908046	0.907781	-0.139162	0.208991	Uncharacterized protein OS=Oryza sativa subsp. indica OX=39946 GN=OsI_20964 PE=4 SV=1
A2Y7G2	0.987005	1.049	1.06282	1.06243	0.0878923	0.446411	Uncharacterized protein OS=Oryza sativa subsp. indica OX=39946 GN=OsI_20980 PE=4 SV=1
A2Y7H9	1.043	1.021	0.978907	0.979573	-0.0307561	0.360853	60S ribosomal protein L18a OS=Oryza sativa subsp. indica OX=39946 GN=OsI_20997 PE=3 SV=1
A2Y7J2	1.04001	1.09701	1.05481	1.0551	0.0769796	0.463781	Uncharacterized protein OS=Oryza sativa subsp. indica OX=39946 GN=OsI_21009 PE=3 SV=1
A2Y7J4	0.966005	0.999005	1.03416	1.0341	0.0484612	0.490185	Eukaryotic translation initiation factor 3 subunit D OS=Oryza sativa subsp. indica OX=39946 GN=OsI_21011 PE=3 SV=1
A2Y7J9	0.883005	0.807005	0.91393	0.91358	-0.129844	0.220376	Uncharacterized protein OS=Oryza sativa subsp. indica OX=39946 GN=OsI_21016 PE=3 SV=1
A2Y7K1	0.997005	1.005	1.00802	1.009	0.01153	0.428896	Uncharacterized protein OS=Oryza sativa subsp. indica OX=39946 GN=OsI_21018 PE=3 SV=1
A2Y7K8	0.826005	1.06801	1.29298	1.29287	0.370696	0.101979	3-ketoacyl-CoA synthase OS=Oryza sativa subsp. indica OX=39946 GN=OsI_21025 PE=3 SV=1
A2Y7L1	0.955005	1.007	1.05445	1.05417	0.0764907	0.464561	Uncharacterized protein OS=Oryza sativa subsp. indica OX=39946 GN=OsI_21028 PE=3 SV=1
A2Y7L9	0.910005	0.816005	0.896704	0.89716	-0.157296	0.187854	Uncharacterized protein OS=Oryza sativa subsp. indica OX=39946 GN=OsI_21036 PE=4 SV=1
A2Y7P0	1.021	1.009	0.988247	0.988131	-0.0170566	0.382532	Uncharacterized protein OS=Oryza sativa subsp. indica OX=39946 GN=OsI_21059 PE=4 SV=1
A2Y7Q2	0.873005	1.53401	1.75715	1.75676	0.813241	0.00115402	Uncharacterized protein OS=Oryza sativa subsp. indica OX=39946 GN=OsI_21071 PE=4 SV=1
A2Y7R3	1.08201	0.649005	0.599817	0.600666	-0.737406	0.000459922	Histone H2B.9 OS=Oryza sativa subsp. indica OX=39946 GN=H2B.9 PE=3 SV=1
A2Y7R4	1.08901	1.01401	0.93113	0.931067	-0.102946	0.25516	Malate dehydrogenase OS=Oryza sativa subsp. indica OX=39946 GN=OsI_21084 PE=3 SV=1
A2Y7R5	1.021	0.934005	0.91479	0.915303	-0.128488	0.222062	GTP-binding nuclear protein Ran-2 OS=Oryza sativa subsp. indica OX=39946 GN=RAN2 PE=2 SV=1
A2Y7T1	1.03801	1.30001	1.25241	1.25234	0.324704	0.138812	Uncharacterized protein OS=Oryza sativa subsp. indica OX=39946 GN=OsI_21100 PE=3 SV=1
A2Y7U2	0.848005	0.987005	1.16391	1.16444	0.218985	0.254259	Uncharacterized protein OS=Oryza sativa subsp. indica OX=39946 GN=OsI_21111 PE=4 SV=1
A2Y7U5	0.968005	1.00601	1.03926	1.03946	0.0555511	0.498059	Uncharacterized protein OS=Oryza sativa subsp. indica OX=39946 GN=OsI_21114 PE=4 SV=1
A2Y7Y4	1.057	0.935005	0.88458	0.884103	-0.176936	0.166513	Carboxypeptidase OS=Oryza sativa subsp. indica OX=39946 GN=OsI_21150 PE=3 SV=1
A2Y7Z3	1.156	1.27801	1.10554	1.1047	0.144746	0.35829	Uncharacterized protein OS=Oryza sativa subsp. indica OX=39946 GN=OsI_21161 PE=4 SV=1
A2Y804	1.01201	1.01001	0.998024	0.99793	-0.00285398	0.405401	Uncharacterized protein OS=Oryza sativa subsp. indica OX=39946 GN=OsI_21172 PE=3 SV=1
A2Y812	1.12301	1.26601	1.12734	1.12766	0.172919	0.316979	Uncharacterized protein OS=Oryza sativa subsp. indica OX=39946 GN=OsI_21180 PE=4 SV=1
A2Y814	0.827005	0.891005	1.07739	1.07716	0.107537	0.415421	Uncharacterized protein OS=Oryza sativa subsp. indica OX=39946 GN=OsI_21182 PE=3 SV=1
A2Y828	1.17	1.12901	0.964957	0.964717	-0.0514628	0.328937	Uncharacterized protein OS=Oryza sativa subsp. indica OX=39946 GN=OsI_21200 PE=4 SV=1
A2Y832	0.958005	0.962005	1.00418	1.00432	0.00601121	0.419847	Uncharacterized protein OS=Oryza sativa subsp. indica OX=39946 GN=OsI_21204 PE=4 SV=1
A2Y840	1.037	1.065	1.027	1.02716	0.0384374	0.473466	Uncharacterized protein OS=Oryza sativa subsp. indica OX=39946 GN=OsI_21211 PE=4 SV=1
A2Y842	0.957005	0.825005	0.86207	0.862002	-0.214124	0.130572	Uncharacterized protein OS=Oryza sativa subsp. indica OX=39946 GN=OsI_21213 PE=3 SV=1
A2Y845	1.02201	1.104	1.08023	1.07988	0.111344	0.40947	Uncharacterized protein OS=Oryza sativa subsp. indica OX=39946 GN=OsI_21217 PE=4 SV=1
A2Y848	0.950005	0.885005	0.931579	0.931615	-0.10225	0.256097	Uncharacterized protein OS=Oryza sativa subsp. indica OX=39946 GN=OsI_21222 PE=4 SV=1
A2Y853	0.855005	1.44701	1.69239	1.69317	0.759065	0.00232824	Uncharacterized protein OS=Oryza sativa subsp. indica OX=39946 GN=OsI_21227 PE=4 SV=1
A2Y861	1.085	1.12901	1.04055	1.04044	0.0573502	0.495177	Uncharacterized protein OS=Oryza sativa subsp. indica OX=39946 GN=OsI_21235 PE=3 SV=1
A2Y877	0.934005	1.36101	1.45717	1.45735	0.54317	0.0248265	Uncharacterized protein OS=Oryza sativa subsp. indica OX=39946 GN=OsI_21252 PE=4 SV=1
A2Y886	0.854005	0.776005	0.908666	0.909389	-0.138179	0.210176	Plastocyanin, chloroplastic OS=Oryza sativa subsp. indica OX=39946 GN=PETE PE=2 SV=1
A2Y889	0.798005	0.580005	0.726819	0.726667	-0.460332	0.0156109	Uncharacterized protein OS=Oryza sativa subsp. indica OX=39946 GN=OsI_21265 PE=3 SV=1
A2Y899	1.029	0.890005	0.864918	0.864865	-0.209365	0.134846	Uncharacterized protein OS=Oryza sativa subsp. indica OX=39946 GN=OsI_21276 PE=4 SV=1
A2Y8A0	1.077	1.039	0.964717	0.964486	-0.0518224	0.328393	Acyl-coenzyme A oxidase OS=Oryza sativa subsp. indica OX=39946 GN=OsI_21277 PE=3 SV=1
A2Y8A8	1.02401	0.941005	0.918946	0.919103	-0.121948	0.230294	Uncharacterized protein OS=Oryza sativa subsp. indica OX=39946 GN=OsI_21286 PE=4 SV=1
A2Y8C1	1.07601	1.128	1.04833	1.04901	0.0680887	0.477985	Uncharacterized protein OS=Oryza sativa subsp. indica OX=39946 GN=OsI_21302 PE=4 SV=1
A2Y8C2	1.15701	0.763005	0.659466	0.658879	-0.600631	0.00305827	Site-determining protein OS=Oryza sativa subsp. indica OX=39946 GN=OsI_21303 PE=3 SV=1
A2Y8C5	0.937005	0.757005	0.807899	0.808015	-0.307754	0.0648112	Uncharacterized protein OS=Oryza sativa subsp. indica OX=39946 GN=OsI_21306 PE=4 SV=1
A2Y8E0	0.952005	0.882005	0.926471	0.926904	-0.110182	0.245528	Ferredoxin--NADP reductase, leaf isozyme 1, chloroplastic OS=Oryza sativa subsp. indica OX=39946 GN=OsI_21320 PE=3 SV=1
A2Y8G4	0.890005	1.025	1.15168	1.15131	0.203746	0.274269	Uncharacterized protein OS=Oryza sativa subsp. indica OX=39946 GN=OsI_21343 PE=4 SV=1
A2Y8H2	1.073	0.921005	0.858342	0.857965	-0.220376	0.125101	Uncharacterized protein OS=Oryza sativa subsp. indica OX=39946 GN=OsI_21350 PE=4 SV=1
A2Y8H4	0.991005	1.182	1.19273	1.19333	0.254272	0.211032	Uncharacterized protein OS=Oryza sativa subsp. indica OX=39946 GN=OsI_21352 PE=4 SV=1
A2Y8J3	0.550005	0.398005	0.723639	0.723158	-0.466658	0.0146021	Uncharacterized protein OS=Oryza sativa subsp. indica OX=39946 GN=OsI_21374 PE=4 SV=1
A2Y8J7	0.945005	0.958005	1.01376	1.01408	0.0197112	0.442379	Uncharacterized protein OS=Oryza sativa subsp. indica OX=39946 GN=OsI_21378 PE=4 SV=1
A2Y8J9	1.12701	1.53001	1.35758	1.35782	0.441042	0.0602311	Uncharacterized protein OS=Oryza sativa subsp. indica OX=39946 GN=OsI_21380 PE=4 SV=1
A2Y8K1	1.02801	1.01801	0.990272	0.99142	-0.0141026	0.387258	60S ribosomal protein L13 OS=Oryza sativa subsp. indica OX=39946 GN=OsI_21382 PE=2 SV=1
A2Y8L7	1.02201	0.935005	0.914873	0.91587	-0.128356	0.222226	Uncharacterized protein OS=Oryza sativa subsp. indica OX=39946 GN=OsI_21398 PE=3 SV=1
A2Y8M0	0.894005	0.615005	0.687921	0.688091	-0.539685	0.00645262	Uncharacterized protein OS=Oryza sativa subsp. indica OX=39946 GN=OsI_21401 PE=4 SV=1
A2Y8N7	0.972005	0.975005	1.00309	1.00304	0.00444588	0.417288	Uncharacterized protein OS=Oryza sativa subsp. indica OX=39946 GN=OsI_21414 PE=4 SV=1
A2Y8Q8	1.005	0.971005	0.966169	0.96592	-0.049652	0.331683	Uncharacterized protein OS=Oryza sativa subsp. indica OX=39946 GN=OsI_21435 PE=4 SV=1
A2Y8S8	1.08601	1.59	1.46409	1.46351	0.550001	0.0232753	Uncharacterized protein OS=Oryza sativa subsp. indica OX=39946 GN=OsI_21456 PE=4 SV=1
A2Y8T2	0.988005	1.21301	1.22773	1.22792	0.295995	0.165926	Uncharacterized protein OS=Oryza sativa subsp. indica OX=39946 GN=OsI_21462 PE=4 SV=1
A2Y8U1	0.880005	0.787005	0.894319	0.894351	-0.161139	0.183551	Uncharacterized protein OS=Oryza sativa subsp. indica OX=39946 GN=OsI_21470 PE=4 SV=1
A2Y8U6	0.890005	0.781005	0.877529	0.877246	-0.188482	0.154729	SPX domain-containing membrane protein OsI_21475 OS=Oryza sativa subsp. indica OX=39946 GN=OsI_21475 PE=3 SV=1
A2Y8U9	0.915005	0.949005	1.03716	1.03712	0.0526361	0.497156	Uncharacterized protein OS=Oryza sativa subsp. indica OX=39946 GN=OsI_21479 PE=4 SV=1
A2Y8V1	0.895005	1.20901	1.35084	1.35033	0.433853	0.0637585	Uncharacterized protein OS=Oryza sativa subsp. indica OX=39946 GN=OsI_21481 PE=3 SV=1
A2Y8V7	0.954005	1.12101	1.17505	1.17514	0.232724	0.236897	Peptidyl-prolyl cis-trans isomerase OS=Oryza sativa subsp. indica OX=39946 GN=OsI_21487 PE=2 SV=1
A2Y8V9	1.035	0.876005	0.846378	0.845924	-0.240627	0.108486	Uncharacterized protein OS=Oryza sativa subsp. indica OX=39946 GN=OsI_21489 PE=3 SV=1
A2Y8W7	0.871005	0.986005	1.13203	1.13193	0.178914	0.308453	Uncharacterized protein OS=Oryza sativa subsp. indica OX=39946 GN=OsI_21496 PE=4 SV=1
A2Y8W8	0.981005	1.138	1.16004	1.15969	0.214175	0.260491	Uncharacterized protein OS=Oryza sativa subsp. indica OX=39946 GN=OsI_21497 PE=4 SV=1
A2Y8W9	0.982005	1.049	1.06823	1.06745	0.0952193	0.434804	Uncharacterized protein OS=Oryza sativa subsp. indica OX=39946 GN=OsI_21498 PE=4 SV=1
A2Y8X8	0.989005	1.02601	1.03741	1.03818	0.052988	0.497743	Uncharacterized protein OS=Oryza sativa subsp. indica OX=39946 GN=OsI_21507 PE=4 SV=1
A2Y8X9	0.941005	0.972005	1.03294	1.03392	0.0467613	0.487348	3-phosphoshikimate 1-carboxyvinyltransferase OS=Oryza sativa subsp. indica OX=39946 GN=EPSPS PE=2 SV=1
A2Y8Y0	1.12901	0.929005	0.822853	0.822842	-0.281294	0.0800347	Uncharacterized protein OS=Oryza sativa subsp. indica OX=39946 GN=OsI_21509 PE=3 SV=1
A2Y8Z7	0.995005	0.664005	0.667338	0.666667	-0.58351	0.00379474	Uncharacterized protein OS=Oryza sativa subsp. indica OX=39946 GN=OsI_21531 PE=4 SV=1
A2Y914	0.979005	1.25001	1.27681	1.27771	0.352546	0.115561	Uncharacterized protein OS=Oryza sativa subsp. indica OX=39946 GN=OsI_21549 PE=3 SV=1
A2Y926	0.931005	1.15	1.23523	1.23404	0.304779	0.157289	Proteasome subunit beta type OS=Oryza sativa subsp. indica OX=39946 GN=OsI_21564 PE=3 SV=1
A2Y937	0.963005	1.04801	1.08827	1.08891	0.12203	0.392881	Uncharacterized protein OS=Oryza sativa subsp. indica OX=39946 GN=OsI_21575 PE=4 SV=1
A2Y952	0.953005	1.25801	1.32004	1.32067	0.400582	0.0822089	Uncharacterized protein OS=Oryza sativa subsp. indica OX=39946 GN=OsI_21590 PE=4 SV=1
A2Y953	0.841005	0.626005	0.744353	0.743682	-0.42594	0.0222008	Protein arginine N-methyltransferase PRMT10 OS=Oryza sativa subsp. indica OX=39946 GN=PRMT10 PE=3 SV=1
A2Y963	1.01401	0.999005	0.985207	0.985986	-0.021501	0.375455	Coatomer subunit beta' OS=Oryza sativa subsp. indica OX=39946 GN=OsI_21602 PE=3 SV=1
A2Y977	0.964005	1.11101	1.15249	1.15239	0.204753	0.272923	Uncharacterized protein OS=Oryza sativa subsp. indica OX=39946 GN=OsI_21614 PE=4 SV=1
A2Y986	0.922005	0.907005	0.983731	0.984171	-0.0236641	0.372025	Dirigent protein OS=Oryza sativa subsp. indica OX=39946 GN=OsI_21624 PE=3 SV=1
A2Y992	1.055	0.715005	0.677727	0.677291	-0.561225	0.00498989	Dirigent protein OS=Oryza sativa subsp. indica OX=39946 GN=OsI_21630 PE=3 SV=1
A2Y9A3	0.886005	0.756005	0.853274	0.853721	-0.228919	0.117887	Uncharacterized protein OS=Oryza sativa subsp. indica OX=39946 GN=OsI_21642 PE=4 SV=1
A2Y9F9	1.031	1.021	0.990301	0.990375	-0.0140614	0.387324	ATP-dependent 6-phosphofructokinase OS=Oryza sativa subsp. indica OX=39946 GN=PFK PE=3 SV=1
A2Y9M3	0.912005	0.893005	0.979167	0.979613	-0.0303735	0.361453	Uncharacterized protein OS=Oryza sativa subsp. indica OX=39946 GN=SYUU0025A11.45 PE=4 SV=1
A2Y9Q8	1.01001	1.26201	1.2495	1.24972	0.321355	0.14181	Uncharacterized protein OS=Oryza sativa subsp. indica OX=39946 GN=OsI_21809 PE=4 SV=1
A2Y9R4	0.584005	1.2	2.05479	2.05466	1.03899	3.84e-05	Uncharacterized protein OS=Oryza sativa subsp. indica OX=39946 GN=OsI_21815 PE=4 SV=1
A2Y9V7	1.26401	1.25201	0.990506	0.990512	-0.0137618	0.387804	Uncharacterized protein OS=Oryza sativa subsp. indica OX=39946 GN=OsI_21861 PE=3 SV=1
A2Y9X3	1.00801	0.897005	0.889881	0.889831	-0.168315	0.175681	Uncharacterized protein OS=Oryza sativa subsp. indica OX=39946 GN=OsI_21879 PE=4 SV=1
A2Y9X7	1.00601	1.041	1.03479	1.0341	0.0493395	0.491652	Proteasome subunit alpha type-4-1 OS=Oryza sativa subsp. indica OX=39946 GN=OsI_021120 PE=1 SV=2
A2Y9Y3	0.893005	0.975005	1.09182	1.09071	0.126741	0.385627	Uncharacterized protein OS=Oryza sativa subsp. indica OX=39946 GN=OsI_21888 PE=3 SV=1
A2YA19	0.875005	1.003	1.14628	1.14588	0.196966	0.283415	Uncharacterized protein OS=Oryza sativa subsp. indica OX=39946 GN=OsI_21930 PE=4 SV=1
A2YA28	1.053	0.923005	0.876544	0.876688	-0.190102	0.15312	Uncharacterized protein OS=Oryza sativa subsp. indica OX=39946 GN=OsI_21941 PE=4 SV=1
A2YA34	1.005	0.984005	0.979105	0.978528	-0.0304651	0.361309	Glutathione peroxidase OS=Oryza sativa subsp. indica OX=39946 GN=OsI_21947 PE=3 SV=1
A2YA46	0.925005	0.927005	1.00216	1.00182	0.00311596	0.415116	Glycosyltransferase OS=Oryza sativa subsp. indica OX=39946 GN=OsI_21959 PE=3 SV=1
A2YA65	1.069	1.37901	1.28999	1.28967	0.367359	0.104385	Uncharacterized protein OS=Oryza sativa subsp. indica OX=39946 GN=OsI_21979 PE=4 SV=1
A2YA72	0.825005	1.134	1.37454	1.37514	0.458952	0.0521071	Uncharacterized protein OS=Oryza sativa subsp. indica OX=39946 GN=OsI_21986 PE=3 SV=1
A2YA91	1.09701	0.884005	0.805835	0.805622	-0.311444	0.0628803	Sucrose synthase OS=Oryza sativa subsp. indica OX=39946 GN=OsI_22003 PE=3 SV=1
A2YAA3	0.932005	0.937005	1.00536	1.00593	0.00771905	0.422643	Uncharacterized protein OS=Oryza sativa subsp. indica OX=39946 GN=OsI_22012 PE=3 SV=1
A2YAC1	0.859005	0.907005	1.05588	1.05556	0.078444	0.461445	Uncharacterized protein OS=Oryza sativa subsp. indica OX=39946 GN=OsI_22032 PE=4 SV=1
A2YAC7	0.979005	0.887005	0.906027	0.906887	-0.142374	0.205148	Uncharacterized protein OS=Oryza sativa subsp. indica OX=39946 GN=OsI_22039 PE=4 SV=1
A2YAD3	1.057	1.507	1.42573	1.42556	0.511702	0.0331362	Uncharacterized protein OS=Oryza sativa subsp. indica OX=39946 GN=OsI_22046 PE=4 SV=1
A2YAJ5	1.00001	1.017	1.017	1.01726	0.0243196	0.450003	Uncharacterized protein OS=Oryza sativa subsp. indica OX=39946 GN=OsI_22109 PE=4 SV=1
A2YAK1	0.963005	1.02801	1.0675	1.06788	0.0942321	0.436365	Uncharacterized protein OS=Oryza sativa subsp. indica OX=39946 GN=OsI_22118 PE=3 SV=1
A2YAK8	0.803005	0.677005	0.843089	0.84342	-0.246242	0.104173	Uncharacterized protein OS=Oryza sativa subsp. indica OX=39946 GN=OsI_22123 PE=4 SV=1
A2YAN2	1.037	1.05201	1.01446	1.01433	0.0207187	0.444044	Uncharacterized protein OS=Oryza sativa subsp. indica OX=39946 GN=OsI_22147 PE=4 SV=1
A2YAN3	0.981005	1.138	1.16004	1.16036	0.214175	0.260491	Uncharacterized protein OS=Oryza sativa subsp. indica OX=39946 GN=OsI_22148 PE=4 SV=1
A2YAN6	1.325	1.22601	0.925283	0.925504	-0.112033	0.243097	Uncharacterized protein OS=Oryza sativa subsp. indica OX=39946 GN=OsI_22152 PE=4 SV=1
A2YAP1	0.829005	1.122	1.35344	1.35452	0.436626	0.0623789	Uncharacterized protein OS=Oryza sativa subsp. indica OX=39946 GN=OsI_22158 PE=4 SV=1
A2YAP2	1.02201	1.33601	1.30724	1.30809	0.386523	0.0911165	Glycosyltransferase OS=Oryza sativa subsp. indica OX=39946 GN=OsI_22159 PE=3 SV=1
A2YAP9	0.830005	0.856005	1.03133	1.03138	0.0444992	0.483573	Uncharacterized protein OS=Oryza sativa subsp. indica OX=39946 GN=OsI_22165 PE=4 SV=1
A2YAQ1	1.06201	0.945005	0.889831	0.889699	-0.168397	0.175593	Uncharacterized protein OS=Oryza sativa subsp. indica OX=39946 GN=OsI_22167 PE=4 SV=1
A2YAS0	0.927005	0.679005	0.732472	0.731986	-0.449155	0.0175394	Serine/threonine-protein phosphatase 2A activator OS=Oryza sativa subsp. indica OX=39946 GN=OsI_22186 PE=3 SV=1
A2YAT3	1.037	1.90701	1.83895	1.83856	0.878886	0.000464764	Annexin OS=Oryza sativa subsp. indica OX=39946 GN=OsI_22198 PE=3 SV=1
A2YAW9	0.943005	0.973005	1.03181	1.03128	0.0451818	0.484712	HVA22-like protein OS=Oryza sativa subsp. indica OX=39946 GN=OsI_22237 PE=3 SV=1
A2YAX4	0.726005	0.015005	0.0206679	0.0202781	-5.59646	0	Hexosyltransferase OS=Oryza sativa subsp. indica OX=39946 GN=OsI_22241 PE=3 SV=1
A2YAZ4	1.029	1.02001	0.991254	0.991304	-0.0126738	0.38955	Uncharacterized protein OS=Oryza sativa subsp. indica OX=39946 GN=OsI_22266 PE=4 SV=1
A2YAZ8	1.01201	1.00601	0.994071	0.994291	-0.00857894	0.396139	Uncharacterized protein OS=Oryza sativa subsp. indica OX=39946 GN=OsI_22270 PE=4 SV=1
A2YB06	0.989005	0.777005	0.785643	0.78538	-0.348054	0.0460644	Defective in cullin neddylation protein OS=Oryza sativa subsp. indica OX=39946 GN=OsI_22278 PE=4 SV=1
A2YB48	0.929005	1.239	1.33369	1.3348	0.415424	0.0735342	Uncharacterized protein OS=Oryza sativa subsp. indica OX=39946 GN=OsI_22326 PE=3 SV=1
A2YB83	1.025	0.982005	0.958049	0.958534	-0.0618287	0.313399	Pyruvate dehydrogenase E1 component subunit alpha OS=Oryza sativa subsp. indica OX=39946 GN=OsI_22361 PE=4 SV=1
A2YB91	1.09901	1.03201	0.939036	0.939257	-0.090748	0.271831	Pyrophosphate--fructose 6-phosphate 1-phosphotransferase subunit beta OS=Oryza sativa subsp. indica OX=39946 GN=PFP-BETA PE=3 SV=1
A2YB92	0.968005	1.09	1.12603	1.12723	0.171248	0.319371	Uncharacterized protein OS=Oryza sativa subsp. indica OX=39946 GN=OsI_22369 PE=3 SV=1
A2YBC0	1.277	1.32401	1.0368	1.03704	0.0521444	0.496335	Uncharacterized protein OS=Oryza sativa subsp. indica OX=39946 GN=OsI_22398 PE=3 SV=1
A2YBC8	0.920005	1.467	1.59456	1.59264	0.67316	0.00647892	Uncharacterized protein OS=Oryza sativa subsp. indica OX=39946 GN=OsI_22404 PE=4 SV=1
A2YBD1	0.971005	1.452	1.49536	1.49545	0.580496	0.0173079	Uncharacterized protein OS=Oryza sativa subsp. indica OX=39946 GN=OsI_22407 PE=3 SV=1
A2YBD8	0.874005	1.10701	1.26659	1.26809	0.340948	0.124886	Uncharacterized protein OS=Oryza sativa subsp. indica OX=39946 GN=OsI_22414 PE=4 SV=1
A2YBG8	1.03001	1.10301	1.07087	1.07087	0.098788	0.42917	Uncharacterized protein OS=Oryza sativa subsp. indica OX=39946 GN=OsI_22453 PE=4 SV=1
A2YBH0	0.899005	0.670005	0.745274	0.746468	-0.424157	0.0225985	Acylphosphatase OS=Oryza sativa subsp. indica OX=39946 GN=OsI_22455 PE=3 SV=1
A2YBH1	1.128	0.920005	0.815604	0.816207	-0.29406	0.0723827	Acylphosphatase OS=Oryza sativa subsp. indica OX=39946 GN=OsI_22456 PE=3 SV=1
A2YBH2	1.112	1.06001	0.953238	0.953586	-0.0690922	0.302704	Putative curvature thylakoid 1A OS=Oryza sativa subsp. indica OX=39946 GN=CURT1A PE=2 SV=1
A2YBK1	1.073	0.828005	0.771669	0.771976	-0.373945	0.0365148	Uncharacterized protein OS=Oryza sativa subsp. indica OX=39946 GN=OsI_22484 PE=3 SV=1
A2YBL9	1.03401	1.16701	1.12863	1.12794	0.174568	0.314624	Signal peptidase I OS=Oryza sativa subsp. indica OX=39946 GN=OsI_22502 PE=3 SV=1
A2YBN4	0.957005	0.757005	0.791015	0.790055	-0.338224	0.0501782	Uncharacterized protein OS=Oryza sativa subsp. indica OX=39946 GN=OsI_22517 PE=4 SV=1
A2YBQ0	0.977005	0.441005	0.451385	0.45122	-1.14757	2.44e-07	Uncharacterized protein OS=Oryza sativa subsp. indica OX=39946 GN=OsI_22532 PE=4 SV=1
A2YBV2	0.833005	1.39901	1.67947	1.68006	0.748004	0.00267252	Uncharacterized protein OS=Oryza sativa subsp. indica OX=39946 GN=OsI_22581 PE=4 SV=1
A2YBW4	0.860005	0.603005	0.701165	0.700748	-0.512175	0.00886454	Glycosyltransferase OS=Oryza sativa subsp. indica OX=39946 GN=OsI_22594 PE=3 SV=1
A2YC20	1.146	1.384	1.20768	1.20866	0.272236	0.190792	Uncharacterized protein OS=Oryza sativa subsp. indica OX=39946 GN=OsI_22652 PE=4 SV=1
A2YC54	1.146	0.837005	0.730368	0.730671	-0.453305	0.016801	Uncharacterized protein OS=Oryza sativa subsp. indica OX=39946 GN=OsI_22686 PE=4 SV=1
A2YC62	0.980005	1.06001	1.08163	1.08188	0.11321	0.406561	Uncharacterized protein OS=Oryza sativa subsp. indica OX=39946 GN=OsI_22693 PE=3 SV=1
A2YC83	1.13901	1.16701	1.02458	1.02406	0.0350367	0.467803	Uncharacterized protein OS=Oryza sativa subsp. indica OX=39946 GN=OsI_22716 PE=4 SV=1
A2YCB1	1.08401	1.24801	1.15129	1.15204	0.203252	0.274929	Uncharacterized protein OS=Oryza sativa subsp. indica OX=39946 GN=OsI_22747 PE=4 SV=1
A2YCB2	0.982005	1.13	1.15071	1.15201	0.202527	0.275902	Uncharacterized protein OS=Oryza sativa subsp. indica OX=39946 GN=OsI_22748 PE=4 SV=1
A2YCB4	1.055	0.953005	0.903318	0.903558	-0.146694	0.200047	Uncharacterized protein OS=Oryza sativa subsp. indica OX=39946 GN=OsI_22750 PE=4 SV=1
A2YCB6	1.037	1.03001	0.99325	0.994112	-0.00977151	0.394217	Uncharacterized protein OS=Oryza sativa subsp. indica OX=39946 GN=OsI_22752 PE=4 SV=1
A2YCB9	1.045	0.877005	0.839235	0.839114	-0.252853	0.0992572	Chlorophyll a-b binding protein, chloroplastic OS=Oryza sativa subsp. indica OX=39946 GN=OsI_22755 PE=3 SV=1
A2YCC0	0.967005	0.969005	1.00207	1.001	0.00298076	0.414896	Uncharacterized protein OS=Oryza sativa subsp. indica OX=39946 GN=OsI_22756 PE=3 SV=1
A2YCD2	0.955005	1.05401	1.10366	1.10319	0.142302	0.361962	Uncharacterized protein OS=Oryza sativa subsp. indica OX=39946 GN=OsI_22771 PE=4 SV=1
A2YCD5	0.934005	1.14101	1.22163	1.22129	0.288803	0.173222	Uncharacterized protein OS=Oryza sativa subsp. indica OX=39946 GN=OsI_22774 PE=4 SV=1
A2YCH0	1.04601	1.061	1.01434	1.01449	0.0205417	0.443751	Uncharacterized protein OS=Oryza sativa subsp. indica OX=39946 GN=OsI_22808 PE=4 SV=1
A2YCH5	0.903005	0.890005	0.985604	0.985626	-0.0209205	0.376377	Cyclin-dependent kinase F-1 OS=Oryza sativa subsp. indica OX=39946 GN=CDKF-1 PE=3 SV=1
A2YCI2	1.271	1.21401	0.955154	0.955497	-0.0661953	0.30695	Uncharacterized protein OS=Oryza sativa subsp. indica OX=39946 GN=OsI_22823 PE=3 SV=1
A2YCL4	1.10101	1.20301	1.09264	1.09235	0.127822	0.383969	Uncharacterized protein OS=Oryza sativa subsp. indica OX=39946 GN=OsI_22855 PE=3 SV=1
A2YCL5	1.025	0.991005	0.966829	0.966976	-0.0486667	0.333181	Uncharacterized protein OS=Oryza sativa subsp. indica OX=39946 GN=OsI_22856 PE=4 SV=1
A2YCM0	1.00801	1.011	1.00298	1.00312	0.00428734	0.417029	Glycosyltransferase OS=Oryza sativa subsp. indica OX=39946 GN=OsI_22862 PE=3 SV=1
A2YCP9	0.953005	0.981005	1.02938	1.02964	0.0417767	0.479032	Serine hydroxymethyltransferase OS=Oryza sativa subsp. indica OX=39946 GN=OsI_22888 PE=3 SV=1
A2YCR4	1.03201	0.960005	0.930233	0.930233	-0.104336	0.253294	Acyl-coenzyme A oxidase OS=Oryza sativa subsp. indica OX=39946 GN=OsI_22900 PE=3 SV=1
A2YCT4	0.882005	0.730005	0.827665	0.827236	-0.27288	0.0854019	Uncharacterized protein OS=Oryza sativa subsp. indica OX=39946 GN=OsI_22926 PE=4 SV=1
A2YCU6	1.03801	1.35301	1.30347	1.30353	0.382354	0.0938911	Uncharacterized protein OS=Oryza sativa subsp. indica OX=39946 GN=OsI_22937 PE=4 SV=1
A2YCV5	1.07801	1.01801	0.944342	0.944082	-0.0826192	0.283235	Uncharacterized protein OS=Oryza sativa subsp. indica OX=39946 GN=OsI_22945 PE=4 SV=1
A2YD15	0.953005	1.06401	1.11647	1.11625	0.158949	0.337217	Uncharacterized protein OS=Oryza sativa subsp. indica OX=39946 GN=OsI_23009 PE=4 SV=1
A2YD58	1.017	1.094	1.07571	1.07579	0.105293	0.41894	Uncharacterized protein OS=Oryza sativa subsp. indica OX=39946 GN=OsI_23053 PE=4 SV=1
A2YD96	0.903005	1.265	1.40088	1.40114	0.486337	0.0413949	Uncharacterized protein OS=Oryza sativa subsp. indica OX=39946 GN=OsI_23086 PE=3 SV=1
A2YDE3	1.102	1.227	1.11343	1.11373	0.15501	0.343014	Uncharacterized protein OS=Oryza sativa subsp. indica OX=39946 GN=OsI_23134 PE=3 SV=1
A2YDT7	1.124	0.932005	0.829182	0.829661	-0.270239	0.0871419	Uncharacterized protein OS=Oryza sativa subsp. indica OX=39946 GN=OsI_23273 PE=4 SV=1
A2YDW5	0.880005	0.628005	0.713638	0.714124	-0.486736	0.0117641	Uncharacterized protein OS=Oryza sativa subsp. indica OX=39946 GN=OsI_23299 PE=3 SV=1
A2YDX5	0.956005	0.897005	0.938285	0.937378	-0.0919021	0.270231	Uncharacterized protein OS=Oryza sativa subsp. indica OX=39946 GN=OsI_23311 PE=3 SV=1
A2YDY6	1.05201	1.144	1.08745	1.08745	0.120952	0.394547	Uncharacterized protein OS=Oryza sativa subsp. indica OX=39946 GN=OsI_23327 PE=4 SV=1
A2YE11	0.755005	0.671005	0.888742	0.88989	-0.170163	0.173689	Uncharacterized protein OS=Oryza sativa subsp. indica OX=39946 GN=OsI_23352 PE=3 SV=1
A2YE14	1.656	1.156	0.698069	0.697443	-0.518559	0.0082437	Uncharacterized protein OS=Oryza sativa subsp. indica OX=39946 GN=OsI_23356 PE=4 SV=1
A2YE26	0.979005	1.075	1.09806	1.09937	0.134955	0.373075	Uncharacterized protein OS=Oryza sativa subsp. indica OX=39946 GN=OsI_23372 PE=4 SV=1
A2YE33	0.930005	0.881005	0.947312	0.947783	-0.0780883	0.289689	Uncharacterized protein OS=Oryza sativa subsp. indica OX=39946 GN=OsI_23378 PE=4 SV=1
A2YE41	1.007	0.967005	0.960278	0.959962	-0.0584756	0.318391	Uncharacterized protein OS=Oryza sativa subsp. indica OX=39946 GN=OsI_23386 PE=3 SV=1
A2YE69	0.818005	0.933005	1.14059	1.14061	0.189775	0.293271	Uncharacterized protein OS=Oryza sativa subsp. indica OX=39946 GN=OsI_23413 PE=3 SV=1
A2YE70	0.983005	0.982005	0.998983	0.999017	-0.00146838	0.407651	Transmembrane 9 superfamily member OS=Oryza sativa subsp. indica OX=39946 GN=OsI_23414 PE=3 SV=1
A2YE72	0.957005	1.02401	1.07001	1.07006	0.0976244	0.431006	Uncharacterized protein OS=Oryza sativa subsp. indica OX=39946 GN=OsI_23416 PE=3 SV=1
A2YE91	1.15501	1.148	0.993939	0.993642	-0.00877017	0.395831	Uncharacterized protein OS=Oryza sativa subsp. indica OX=39946 GN=OsI_23434 PE=4 SV=1
A2YEI9	1.02401	0.943005	0.920899	0.921158	-0.118885	0.234209	Uncharacterized protein OS=Oryza sativa subsp. indica OX=39946 GN=OsI_23531 PE=4 SV=1
A2YEM3	1.00401	0.857005	0.853586	0.854693	-0.228391	0.118324	Uncharacterized protein OS=Oryza sativa subsp. indica OX=39946 GN=OsI_23568 PE=4 SV=1
A2YEP4	0.957005	0.981005	1.02508	1.02449	0.035734	0.468963	Uncharacterized protein OS=Oryza sativa subsp. indica OX=39946 GN=OsI_23588 PE=4 SV=1
A2YER7	1.11901	1.106	0.988383	0.987928	-0.0168586	0.382848	Uncharacterized protein OS=Oryza sativa subsp. indica OX=39946 GN=OsI_23612 PE=3 SV=1
A2YEV7	0.918005	1.05801	1.1525	1.15343	0.204773	0.272896	Uncharacterized protein OS=Oryza sativa subsp. indica OX=39946 GN=OsI_23652 PE=4 SV=1
A2YEW3	1.23601	1.39501	1.12864	1.12792	0.174586	0.314598	Uncharacterized protein OS=Oryza sativa subsp. indica OX=39946 GN=OsI_23659 PE=4 SV=1
A2YEW4	0.988005	1.20701	1.22166	1.2221	0.288841	0.173183	Uncharacterized protein OS=Oryza sativa subsp. indica OX=39946 GN=OsI_23660 PE=3 SV=1
A2YEX3	0.932005	0.973005	1.04399	1.0441	0.0621095	0.487554	Uncharacterized protein OS=Oryza sativa subsp. indica OX=39946 GN=OsI_23671 PE=4 SV=1
A2YEZ0	0.966005	0.918005	0.950311	0.95122	-0.0735286	0.296252	Glycine cleavage system P protein OS=Oryza sativa subsp. indica OX=39946 GN=OsI_23687 PE=3 SV=1
A2YF60	0.963005	0.930005	0.965732	0.964981	-0.0503048	0.330692	Uncharacterized protein OS=Oryza sativa subsp. indica OX=39946 GN=OsI_23747 PE=4 SV=1
A2YF78	1.10301	0.710005	0.643701	0.643687	-0.635538	0.00194109	Uncharacterized protein OS=Oryza sativa subsp. indica OX=39946 GN=OsI_23767 PE=4 SV=1
A2YFA8	0.999005	1.14101	1.14214	1.14206	0.191741	0.29056	Uncharacterized protein OS=Oryza sativa subsp. indica OX=39946 GN=OsI_23796 PE=3 SV=1
A2YFB1	0.997005	1.36301	1.3671	1.36639	0.451118	0.0555467	Uncharacterized protein OS=Oryza sativa subsp. indica OX=39946 GN=OsI_23800 PE=4 SV=1
A2YFC3	1.027	1.10101	1.07205	1.07165	0.100378	0.426665	Uncharacterized protein OS=Oryza sativa subsp. indica OX=39946 GN=OsI_23811 PE=3 SV=1
A2YFF9	0.931005	1.13701	1.22127	1.22126	0.288378	0.17366	Uncharacterized protein OS=Oryza sativa subsp. indica OX=39946 GN=OsI_23844 PE=4 SV=1
A2YFG5	0.682005	0.759005	1.1129	1.11354	0.154327	0.344022	Uncharacterized protein OS=Oryza sativa subsp. indica OX=39946 GN=OsI_23850 PE=3 SV=1
A2YFI5	0.953005	1.01401	1.06401	1.06263	0.0895091	0.443845	Charged multivesicular body protein 1b OS=Oryza sativa subsp. indica OX=39946 GN=OsI_23871 PE=2 SV=1
A2YFJ3	1.02201	1.176	1.15068	1.15071	0.202492	0.275949	Uncharacterized protein OS=Oryza sativa subsp. indica OX=39946 GN=OsI_23875 PE=3 SV=1
A2YFJ9	0.820005	1.04001	1.26829	1.26882	0.342886	0.123293	Uncharacterized protein OS=Oryza sativa subsp. indica OX=39946 GN=OsI_23881 PE=4 SV=1
A2YFL3	1.126	0.991005	0.880107	0.879781	-0.184249	0.158983	Uncharacterized protein OS=Oryza sativa subsp. indica OX=39946 GN=OsI_23896 PE=3 SV=1
A2YFL7	1.12501	1.327	1.17955	1.17909	0.238242	0.230112	50S ribosomal protein L35 OS=Oryza sativa subsp. indica OX=39946 GN=OsI_23900 PE=3 SV=1
A2YFN7	1.02801	1.263	1.2286	1.22885	0.297013	0.16491	Magnesium transporter MRS2-B OS=Oryza sativa subsp. indica OX=39946 GN=MRS2-B PE=3 SV=1
A2YFN9	1.001	0.968005	0.967033	0.96699	-0.0483628	0.333644	Uncharacterized protein OS=Oryza sativa subsp. indica OX=39946 GN=OsI_23926 PE=4 SV=1
A2YFP1	1.03401	0.923005	0.89265	0.892423	-0.163833	0.180571	Uncharacterized protein OS=Oryza sativa subsp. indica OX=39946 GN=OsI_23928 PE=4 SV=1
A2YFQ2	0.981005	0.972005	0.990826	0.990881	-0.0132968	0.38855	Uncharacterized protein OS=Oryza sativa subsp. indica OX=39946 GN=OsI_23938 PE=3 SV=1
A2YFR3	0.975005	0.818005	0.838975	0.839614	-0.2533	0.0989309	Uncharacterized protein OS=Oryza sativa subsp. indica OX=39946 GN=OsI_23950 PE=4 SV=1
A2YFS1	1.025	1.07401	1.0478	1.04825	0.0673698	0.479135	D-3-phosphoglycerate dehydrogenase OS=Oryza sativa subsp. indica OX=39946 GN=OsI_23958 PE=3 SV=1
A2YFS4	1.011	1.53201	1.51533	1.51609	0.599631	0.0142744	Uncharacterized protein OS=Oryza sativa subsp. indica OX=39946 GN=OsI_23962 PE=4 SV=1
A2YFU4	0.975005	1.02601	1.05231	1.05258	0.0735562	0.469246	Uncharacterized protein OS=Oryza sativa subsp. indica OX=39946 GN=OsI_23986 PE=4 SV=1
A2YFW7	0.974005	1.10101	1.13039	1.13124	0.17682	0.31142	Uncharacterized protein OS=Oryza sativa subsp. indica OX=39946 GN=OsI_24012 PE=3 SV=1
A2YFW8	0.939005	1.04401	1.11182	1.11169	0.152924	0.346099	Uncharacterized protein OS=Oryza sativa subsp. indica OX=39946 GN=OsI_24013 PE=4 SV=1
A2YFX8	0.916005	1.031	1.12555	1.12623	0.170624	0.320268	Uncharacterized protein OS=Oryza sativa subsp. indica OX=39946 GN=OsI_24021 PE=4 SV=1
A2YFY3	0.903005	0.801005	0.887044	0.886148	-0.172923	0.170742	Uncharacterized protein OS=Oryza sativa subsp. indica OX=39946 GN=OsI_24026 PE=4 SV=1
A2YG06	1.08901	0.855005	0.785125	0.785166	-0.349006	0.0456809	Phosphoglycerate kinase OS=Oryza sativa subsp. indica OX=39946 GN=OsI_24050 PE=3 SV=1
A2YG12	0.998005	0.988005	0.98998	0.99006	-0.0145287	0.386575	Uncharacterized protein OS=Oryza sativa subsp. indica OX=39946 GN=OsI_24055 PE=3 SV=1
A2YG59	0.943005	0.816005	0.865324	0.864786	-0.208687	0.135462	Uncharacterized protein OS=Oryza sativa subsp. indica OX=39946 GN=OsI_24149 PE=3 SV=1
A2YG71	0.877005	1.077	1.22805	1.22882	0.296368	0.165554	Uncharacterized protein OS=Oryza sativa subsp. indica OX=39946 GN=OsI_24162 PE=3 SV=1
A2YG85	0.964005	1.11101	1.15249	1.15289	0.204753	0.272923	Uncharacterized protein OS=Oryza sativa subsp. indica OX=39946 GN=OsI_24183 PE=4 SV=1
A2YGA4	1.06801	1.164	1.08989	1.0896	0.124179	0.389568	Uncharacterized protein OS=Oryza sativa subsp. indica OX=39946 GN=OsI_24205 PE=4 SV=1
A2YGD2	1.15501	0.957005	0.828572	0.828452	-0.271301	0.0864395	Uncharacterized protein OS=Oryza sativa subsp. indica OX=39946 GN=OsI_24233 PE=4 SV=1
A2YGE4	0.686005	0.767005	1.11807	1.11778	0.161017	0.33419	Uncharacterized protein OS=Oryza sativa subsp. indica OX=39946 GN=OsI_24244 PE=3 SV=1
A2YGE7	0.864005	1.876	2.17129	2.16988	1.11855	9.62e-06	Uncharacterized protein OS=Oryza sativa subsp. indica OX=39946 GN=OsI_24247 PE=4 SV=1
A2YGH0	0.875005	0.904005	1.03314	1.03362	0.0470395	0.487812	Uncharacterized protein OS=Oryza sativa subsp. indica OX=39946 GN=OsI_24272 PE=3 SV=1
A2YGL5	1.06601	1.28801	1.20825	1.20797	0.272924	0.190041	Uncharacterized protein OS=Oryza sativa subsp. indica OX=39946 GN=OsI_24321 PE=4 SV=1
A2YGL7	0.901005	0.997005	1.10655	1.10769	0.146066	0.356312	Uncharacterized protein OS=Oryza sativa subsp. indica OX=39946 GN=OsI_24324 PE=4 SV=1
A2YGN3	1.01401	1.05201	1.03748	1.03762	0.0530768	0.497892	Mitogen-activated protein kinase OS=Oryza sativa subsp. indica OX=39946 GN=OsI_24344 PE=3 SV=1
A2YGN4	1.04401	1.10101	1.0546	1.05394	0.0766924	0.464239	Uncharacterized protein OS=Oryza sativa subsp. indica OX=39946 GN=OsI_24345 PE=4 SV=1
A2YGN8	0.981005	1.28201	1.30683	1.30705	0.386069	0.0914154	26S proteasome non-ATPase regulatory subunit 2 homolog OS=Oryza sativa subsp. indica OX=39946 GN=OsI_24349 PE=3 SV=1
A2YGP5	1.208	1.01601	0.84106	0.8416	-0.249719	0.101566	Uncharacterized protein OS=Oryza sativa subsp. indica OX=39946 GN=OsI_24355 PE=3 SV=1
A2YGP6	0.969005	0.966005	0.996904	0.997018	-0.00447345	0.402775	UDP-sugar pyrophosphorylase OS=Oryza sativa subsp. indica OX=39946 GN=USP PE=3 SV=2
A2YGS0	1.003	1.31001	1.30608	1.3067	0.385244	0.0919615	Uncharacterized protein OS=Oryza sativa subsp. indica OX=39946 GN=OsI_24381 PE=4 SV=1
A2YGS3	0.991005	1.083	1.09284	1.0935	0.128076	0.383579	Delta-aminolevulinic acid dehydratase OS=Oryza sativa subsp. indica OX=39946 GN=OsI_24384 PE=3 SV=1
A2YGS4	0.870005	0.919005	1.05632	1.05626	0.079049	0.46048	Uncharacterized protein OS=Oryza sativa subsp. indica OX=39946 GN=OsI_24385 PE=4 SV=1
A2YGV2	0.973005	0.846005	0.869477	0.869648	-0.201781	0.141854	Peptidyl-prolyl cis-trans isomerase OS=Oryza sativa subsp. indica OX=39946 GN=OsI_24414 PE=3 SV=1
A2YGV6	0.938005	0.766005	0.816632	0.817183	-0.292242	0.0734367	Uncharacterized protein OS=Oryza sativa subsp. indica OX=39946 GN=OsI_24419 PE=4 SV=1
A2YGX1	0.954005	0.872005	0.914047	0.913776	-0.12966	0.220603	Uncharacterized protein OS=Oryza sativa subsp. indica OX=39946 GN=OsI_24435 PE=4 SV=1
A2YGY3	0.812005	1.166	1.43596	1.43774	0.522013	0.0301916	Uncharacterized protein OS=Oryza sativa subsp. indica OX=39946 GN=OsI_24447 PE=4 SV=1
A2YGY8	0.941005	1.293	1.37407	1.37428	0.458454	0.052321	Uncharacterized protein OS=Oryza sativa subsp. indica OX=39946 GN=OsI_24453 PE=3 SV=1
A2YGZ6	1.003	1.14301	1.13958	1.13996	0.188503	0.295032	Uncharacterized protein OS=Oryza sativa subsp. indica OX=39946 GN=OsI_24461 PE=4 SV=1
A2YGZ9	1.073	1.225	1.14166	1.14092	0.191131	0.291401	Uncharacterized protein OS=Oryza sativa subsp. indica OX=39946 GN=OsI_24464 PE=4 SV=1
A2YH08	1.321	1.80201	1.36412	1.36417	0.447967	0.0569799	Uncharacterized protein OS=Oryza sativa subsp. indica OX=39946 GN=OsI_24473 PE=3 SV=1
A2YH35	1.01801	1.08201	1.06287	1.0627	0.0879625	0.4463	Uncharacterized protein OS=Oryza sativa subsp. indica OX=39946 GN=OsI_24499 PE=4 SV=1
A2YH37	0.959005	1.015	1.05839	1.05767	0.0818766	0.455976	Uncharacterized protein OS=Oryza sativa subsp. indica OX=39946 GN=OsI_24501 PE=4 SV=1
A2YH64	0.967005	1.029	1.06412	1.06425	0.0896547	0.443614	Catalase isozyme B OS=Oryza sativa subsp. indica OX=39946 GN=CATB PE=2 SV=2
A2YH71	1.023	1.138	1.11241	1.11193	0.153694	0.344959	Uncharacterized protein OS=Oryza sativa subsp. indica OX=39946 GN=OsI_24534 PE=4 SV=1
A2YH94	0.874005	0.998005	1.14188	1.14187	0.191406	0.291022	Uncharacterized protein OS=Oryza sativa subsp. indica OX=39946 GN=OsI_24560 PE=3 SV=1
A2YHC5	0.961005	1.02001	1.06139	1.06146	0.0859604	0.44948	Uncharacterized protein OS=Oryza sativa subsp. indica OX=39946 GN=OsI_24591 PE=4 SV=1
A2YHD1	1.033	0.903005	0.874154	0.875	-0.194041	0.149255	Uncharacterized protein OS=Oryza sativa subsp. indica OX=39946 GN=OsI_24597 PE=3 SV=1
A2YHE6	1.015	1.108	1.09163	1.09232	0.126478	0.386032	Uncharacterized protein OS=Oryza sativa subsp. indica OX=39946 GN=OsI_24612 PE=4 SV=1
A2YHF9	0.992005	1.1	1.10887	1.10939	0.149091	0.351794	Uncharacterized protein OS=Oryza sativa subsp. indica OX=39946 GN=OsI_24624 PE=3 SV=1
A2YHH4	0.908005	0.833005	0.917401	0.917093	-0.124375	0.22722	Flavin-containing monooxygenase OS=Oryza sativa subsp. indica OX=39946 GN=OsI_24644 PE=3 SV=1
A2YHI1	1.06601	1.104	1.03565	1.03605	0.0505325	0.493643	Eukaryotic translation initiation factor 5A OS=Oryza sativa subsp. indica OX=39946 GN=OsI_24652 PE=3 SV=1
A2YHJ0	0.858005	0.683005	0.796038	0.79703	-0.32909	0.0542581	Uncharacterized protein OS=Oryza sativa subsp. indica OX=39946 GN=OsI_24662 PE=4 SV=1
A2YHJ1	0.929005	1.07001	1.15178	1.15284	0.203859	0.274117	Uncharacterized protein OS=Oryza sativa subsp. indica OX=39946 GN=OsI_24663 PE=3 SV=1
A2YHR7	0.943005	1.059	1.12301	1.12367	0.167372	0.324953	Uncharacterized protein OS=Oryza sativa subsp. indica OX=39946 GN=OsI_24740 PE=4 SV=1
A2YHW8	0.985005	0.743005	0.754316	0.754562	-0.406759	0.0268039	Peptidylprolyl isomerase OS=Oryza sativa subsp. indica OX=39946 GN=OsI_24792 PE=4 SV=1
A2YI21	1.05801	1.02801	0.971645	0.971746	-0.0414992	0.344156	Uncharacterized protein OS=Oryza sativa subsp. indica OX=39946 GN=OsI_24850 PE=4 SV=1
A2YI28	1.019	1.1	1.07949	1.08019	0.110349	0.411024	Reticulon-like protein OS=Oryza sativa subsp. indica OX=39946 GN=OsI_24857 PE=4 SV=1
A2YI35	1.04601	1.257	1.20172	1.20229	0.265101	0.198685	Uncharacterized protein OS=Oryza sativa subsp. indica OX=39946 GN=OsI_24865 PE=4 SV=1
A2YI62	1.09901	0.778005	0.707918	0.707355	-0.498347	0.0103519	Ferredoxin--NADP reductase, chloroplastic OS=Oryza sativa subsp. indica OX=39946 GN=OsI_24896 PE=3 SV=1
A2YI66	1.106	0.957005	0.865281	0.865317	-0.20876	0.135397	Uncharacterized protein OS=Oryza sativa subsp. indica OX=39946 GN=OsI_24900 PE=4 SV=1
A2YI72	1.00801	0.762005	0.755954	0.755864	-0.40363	0.0276255	Uncharacterized protein OS=Oryza sativa subsp. indica OX=39946 GN=OsI_24908 PE=4 SV=1
A2YI76	0.987005	1.166	1.18136	1.18085	0.240445	0.227435	Uncharacterized protein OS=Oryza sativa subsp. indica OX=39946 GN=OsI_24913 PE=4 SV=1
A2YI79	0.817005	0.670005	0.820075	0.821611	-0.286173	0.0770405	Uncharacterized protein OS=Oryza sativa subsp. indica OX=39946 GN=OsI_24917 PE=3 SV=1
A2YIB7	0.921005	1.015	1.10206	1.102	0.140206	0.365121	Uncharacterized protein OS=Oryza sativa subsp. indica OX=39946 GN=OsI_24955 PE=4 SV=1
A2YIB8	0.698005	0.773005	1.10745	1.1055	0.14724	0.354555	Uncharacterized protein OS=Oryza sativa subsp. indica OX=39946 GN=OsI_24956 PE=4 SV=1
A2YIC9	0.900005	0.780005	0.866667	0.867603	-0.20645	0.137511	Uncharacterized protein OS=Oryza sativa subsp. indica OX=39946 GN=OsI_24970 PE=4 SV=1
A2YIE9	0.886005	1.05201	1.18736	1.18735	0.247755	0.218675	Uncharacterized protein OS=Oryza sativa subsp. indica OX=39946 GN=OsI_24990 PE=4 SV=1
A2YIF2	0.967005	1.069	1.10548	1.10582	0.144673	0.358398	Uncharacterized protein OS=Oryza sativa subsp. indica OX=39946 GN=OsI_24993 PE=4 SV=1
A2YIF3	0.971005	0.960005	0.988672	0.989	-0.0164368	0.383522	Uncharacterized protein OS=Oryza sativa subsp. indica OX=39946 GN=OsI_24995 PE=4 SV=1
A2YIF4	1.09701	1.38301	1.26071	1.26157	0.334236	0.130517	Uncharacterized protein OS=Oryza sativa subsp. indica OX=39946 GN=OsI_24996 PE=4 SV=1
A2YIF6	0.829005	0.948005	1.14355	1.14347	0.193514	0.288126	Uncharacterized protein OS=Oryza sativa subsp. indica OX=39946 GN=OsI_24998 PE=4 SV=1
A2YIH1	0.988005	1.04001	1.05263	1.05318	0.0740002	0.468536	Uncharacterized protein OS=Oryza sativa subsp. indica OX=39946 GN=OsI_25015 PE=4 SV=1
A2YII7	1.027	1.021	0.994158	0.99418	-0.00845327	0.396342	Eukaryotic translation initiation factor 3 subunit E OS=Oryza sativa subsp. indica OX=39946 GN=OsI_25031 PE=3 SV=1
A2YII8	0.960005	0.881005	0.917709	0.918893	-0.123892	0.22783	Glutamine-dependent NAD(+) synthetase OS=Oryza sativa subsp. indica OX=39946 GN=OsI_25032 PE=3 SV=1
A2YIJ3	0.979005	0.943005	0.963228	0.963602	-0.0540508	0.325029	Uncharacterized protein OS=Oryza sativa subsp. indica OX=39946 GN=OsI_25038 PE=4 SV=1
A2YIJ4	0.793005	0.792005	0.998739	0.998953	-0.00182042	0.407079	Uncharacterized protein OS=Oryza sativa subsp. indica OX=39946 GN=OsI_25040 PE=4 SV=1
A2YIJ5	1.021	1.03001	1.00881	1.00913	0.0126614	0.430756	Uncharacterized protein OS=Oryza sativa subsp. indica OX=39946 GN=OsI_25042 PE=3 SV=1
A2YIK9	0.915005	0.813005	0.888525	0.888563	-0.170515	0.173311	Uncharacterized protein OS=Oryza sativa subsp. indica OX=39946 GN=OsI_25059 PE=4 SV=1
A2YIL5	0.979005	0.995005	1.01634	1.01608	0.0233875	0.44846	Uncharacterized protein OS=Oryza sativa subsp. indica OX=39946 GN=OsI_25066 PE=4 SV=1
A2YIM5	0.989005	0.774005	0.78261	0.781802	-0.353635	0.0438522	Uncharacterized protein OS=Oryza sativa subsp. indica OX=39946 GN=OsI_25076 PE=3 SV=1
A2YIN7	0.974005	1.31201	1.34702	1.34767	0.429772	0.0658309	Uncharacterized protein OS=Oryza sativa subsp. indica OX=39946 GN=OsI_25087 PE=3 SV=1
A2YIP1	0.859005	0.756005	0.880094	0.880698	-0.184271	0.158961	Uncharacterized protein OS=Oryza sativa subsp. indica OX=39946 GN=OsI_25092 PE=4 SV=1
A2YIP9	1.073	1.311	1.22181	1.22099	0.289016	0.173003	Uncharacterized protein OS=Oryza sativa subsp. indica OX=39946 GN=OsI_25100 PE=3 SV=1
A2YIQ8	0.580005	0.340005	0.58621	0.586349	-0.770509	0.000277669	Uncharacterized protein OS=Oryza sativa subsp. indica OX=39946 GN=OsI_25109 PE=4 SV=1
A2YIS2	1.02401	1.17301	1.14551	1.14664	0.195986	0.284748	Uncharacterized protein OS=Oryza sativa subsp. indica OX=39946 GN=OsI_25124 PE=4 SV=1
A2YIT3	1.01601	0.951005	0.936024	0.935089	-0.0953827	0.265434	Uncharacterized protein OS=Oryza sativa subsp. indica OX=39946 GN=OsI_25135 PE=3 SV=1
A2YIV4	1.25201	1.136	0.907349	0.907045	-0.140271	0.20766	Uncharacterized protein OS=Oryza sativa subsp. indica OX=39946 GN=OsI_25157 PE=3 SV=1
A2YIW0	1.108	1.21301	1.09476	1.09397	0.130621	0.379682	Uncharacterized protein OS=Oryza sativa subsp. indica OX=39946 GN=OsI_25163 PE=4 SV=1
A2YIW7	1.02401	1.24801	1.21875	1.21872	0.285401	0.176744	Thioredoxin H-type OS=Oryza sativa subsp. indica OX=39946 GN=TRXH PE=1 SV=1
A2YIZ2	1.059	1.138	1.0746	1.07502	0.103797	0.421287	Uncharacterized protein OS=Oryza sativa subsp. indica OX=39946 GN=OsI_25195 PE=4 SV=1
A2YJ19	1.37901	1.406	1.01958	1.02061	0.027974	0.456063	Uncharacterized protein OS=Oryza sativa subsp. indica OX=39946 GN=OsI_25225 PE=3 SV=1
A2YJ49	0.922005	0.977005	1.05965	1.06074	0.0835914	0.453246	Uncharacterized protein OS=Oryza sativa subsp. indica OX=39946 GN=OsI_25255 PE=4 SV=1
A2YJ70	0.921005	1.26201	1.37025	1.37072	0.454437	0.0540684	Uncharacterized protein OS=Oryza sativa subsp. indica OX=39946 GN=OsI_25278 PE=4 SV=1
A2YJC1	1.04001	0.962005	0.925	0.925627	-0.112474	0.242519	Uncharacterized protein OS=Oryza sativa subsp. indica OX=39946 GN=OsI_25335 PE=3 SV=1
A2YJE8	0.984005	1.128	1.14634	1.14665	0.197036	0.283319	Uncharacterized protein OS=Oryza sativa subsp. indica OX=39946 GN=OsI_25359 PE=4 SV=1
A2YJI4	1.096	0.775005	0.707118	0.706239	-0.499977	0.0101659	Uncharacterized protein OS=Oryza sativa subsp. indica OX=39946 GN=OsI_25393 PE=4 SV=1
A2YJI8	0.997005	0.966005	0.968907	0.969201	-0.0455701	0.337906	Acyl carrier protein OS=Oryza sativa subsp. indica OX=39946 GN=OsI_25397 PE=3 SV=1
A2YJM2	1.136	1.03401	0.910212	0.910971	-0.135726	0.213148	40S ribosomal protein S12 OS=Oryza sativa subsp. indica OX=39946 GN=OsI_25429 PE=2 SV=1
A2YJQ0	1.09701	1.15	1.04831	1.04715	0.06807	0.478015	Uncharacterized protein OS=Oryza sativa subsp. indica OX=39946 GN=OsI_25454 PE=3 SV=1
A2YJQ1	1.067	0.974005	0.91284	0.91179	-0.131566	0.218246	Uncharacterized protein OS=Oryza sativa subsp. indica OX=39946 GN=OsI_25455 PE=4 SV=1
A2YJS2	0.938005	1.17101	1.2484	1.2481	0.32008	0.142963	Uncharacterized protein OS=Oryza sativa subsp. indica OX=39946 GN=OsI_25475 PE=4 SV=1
A2YJS4	0.978005	0.667005	0.682006	0.682102	-0.552144	0.00556607	Uncharacterized protein OS=Oryza sativa subsp. indica OX=39946 GN=OsI_25477 PE=4 SV=1
A2YJU3	1.08601	1.19301	1.09853	1.09831	0.135569	0.372142	Uncharacterized protein OS=Oryza sativa subsp. indica OX=39946 GN=OsI_25493 PE=4 SV=1
A2YJV9	0.900005	0.885005	0.983333	0.982828	-0.0242474	0.371102	Uncharacterized protein OS=Oryza sativa subsp. indica OX=39946 GN=OsI_25509 PE=3 SV=1
A2YJX0	0.915005	1.102	1.20437	1.20431	0.268279	0.195144	Uncharacterized protein OS=Oryza sativa subsp. indica OX=39946 GN=OsI_25526 PE=4 SV=1
A2YJX3	0.925005	0.644005	0.696218	0.695609	-0.522389	0.00788966	Uncharacterized protein OS=Oryza sativa subsp. indica OX=39946 GN=OsI_25529 PE=4 SV=1
A2YK26	1.039	1.03401	0.995188	0.996132	-0.00695944	0.398753	Uncharacterized protein OS=Oryza sativa subsp. indica OX=39946 GN=OsI_25575 PE=4 SV=1
A2YK33	0.945005	1.02201	1.08148	1.08168	0.113008	0.406875	Uncharacterized protein OS=Oryza sativa subsp. indica OX=39946 GN=OsI_25582 PE=4 SV=1
A2YK44	1.03601	0.695005	0.670851	0.671107	-0.575936	0.00416854	Uncharacterized protein OS=Oryza sativa subsp. indica OX=39946 GN=OsI_25593 PE=3 SV=1
A2YK73	1.033	1.29801	1.25653	1.25646	0.329449	0.13464	Uncharacterized protein OS=Oryza sativa subsp. indica OX=39946 GN=OsI_25622 PE=4 SV=1
A2YK87	0.940005	1.206	1.28298	1.28342	0.359496	0.110216	Uncharacterized protein OS=Oryza sativa subsp. indica OX=39946 GN=OsI_25637 PE=4 SV=1
A2YKE6	0.780005	0.708005	0.907693	0.907988	-0.139724	0.208316	Uncharacterized protein OS=Oryza sativa subsp. indica OX=39946 GN=OsI_25693 PE=4 SV=1
A2YKG1	0.943005	1.07001	1.13468	1.13369	0.18228	0.303711	Glucose-6-phosphate 1-dehydrogenase OS=Oryza sativa subsp. indica OX=39946 GN=OsI_25709 PE=3 SV=1
A2YKI0	1.015	1.275	1.25616	1.25569	0.329016	0.135016	Acetyltransferase component of pyruvate dehydrogenase complex OS=Oryza sativa subsp. indica OX=39946 GN=OsI_25727 PE=3 SV=1
A2YKK8	0.910005	0.925005	1.01648	1.01594	0.0235867	0.44879	Uncharacterized protein OS=Oryza sativa subsp. indica OX=39946 GN=OsI_25757 PE=4 SV=1
A2YKN4	0.943005	0.932005	0.988335	0.988821	-0.0169277	0.382738	Uncharacterized protein OS=Oryza sativa subsp. indica OX=39946 GN=OsI_25780 PE=4 SV=1
A2YKQ6	1.00201	1.388	1.38523	1.38607	0.470123	0.047498	Uncharacterized protein OS=Oryza sativa subsp. indica OX=39946 GN=OsI_25804 PE=4 SV=1
A2YKV0	0.918005	1.017	1.10784	1.1079	0.147753	0.35379	Uncharacterized protein OS=Oryza sativa subsp. indica OX=39946 GN=OsI_25843 PE=3 SV=1
A2YKV4	0.975005	1.04601	1.07282	1.07166	0.101408	0.425043	Uncharacterized protein OS=Oryza sativa subsp. indica OX=39946 GN=OsI_25848 PE=3 SV=1
A2YKV5	1.05601	1.083	1.02557	1.02495	0.0364232	0.470111	Mitochondrial pyruvate carrier OS=Oryza sativa subsp. indica OX=39946 GN=OsI_25849 PE=3 SV=1
A2YKY2	0.947005	0.978005	1.03273	1.03265	0.0464698	0.486861	Uncharacterized protein OS=Oryza sativa subsp. indica OX=39946 GN=OsI_25873 PE=4 SV=1
A2YKZ2	0.966005	1.63	1.68737	1.6875	0.754774	0.00245675	Uncharacterized protein OS=Oryza sativa subsp. indica OX=39946 GN=OsI_25882 PE=4 SV=1
A2YL23	0.999005	1.261	1.26226	1.26142	0.33601	0.129012	Uncharacterized protein OS=Oryza sativa subsp. indica OX=39946 GN=OsI_25913 PE=3 SV=1
A2YL37	1.039	1.37701	1.32531	1.3255	0.406331	0.0787615	Uncharacterized protein OS=Oryza sativa subsp. indica OX=39946 GN=OsI_25927 PE=4 SV=1
A2YL38	0.964005	1.106	1.1473	1.1469	0.198245	0.281677	Uncharacterized protein OS=Oryza sativa subsp. indica OX=39946 GN=OsI_25928 PE=4 SV=1
A2YL42	1.023	1.204	1.17693	1.17662	0.235028	0.234051	Uncharacterized protein OS=Oryza sativa subsp. indica OX=39946 GN=OsI_25933 PE=4 SV=1
A2YL54	0.966005	1.10901	1.14803	1.14855	0.199163	0.280434	Uncharacterized protein OS=Oryza sativa subsp. indica OX=39946 GN=OsI_25944 PE=4 SV=1
A2YL55	1.013	0.958005	0.945706	0.945419	-0.0805362	0.286193	Uncharacterized protein OS=Oryza sativa subsp. indica OX=39946 GN=OsI_25945 PE=4 SV=1
A2YL56	1.07601	0.948005	0.881041	0.880824	-0.182718	0.160541	Uncharacterized protein OS=Oryza sativa subsp. indica OX=39946 GN=OsI_25946 PE=4 SV=1
A2YL57	1.174	0.942005	0.802386	0.802236	-0.317632	0.0597427	Uncharacterized protein OS=Oryza sativa subsp. indica OX=39946 GN=OsI_25947 PE=4 SV=1
A2YL72	1.03401	0.713005	0.689557	0.689713	-0.536259	0.00671736	Uncharacterized protein OS=Oryza sativa subsp. indica OX=39946 GN=OsI_25962 PE=4 SV=1
A2YL83	0.929005	0.896005	0.964478	0.964249	-0.0521796	0.327853	Uncharacterized protein OS=Oryza sativa subsp. indica OX=39946 GN=OsI_25975 PE=4 SV=1
A2YL94	0.919005	0.945005	1.02829	1.02905	0.0402493	0.476485	Carboxypeptidase OS=Oryza sativa subsp. indica OX=39946 GN=OsI_25989 PE=3 SV=1
A2YLB1	0.925005	0.944005	1.02054	1.02	0.0293333	0.45832	Uncharacterized protein OS=Oryza sativa subsp. indica OX=39946 GN=OsI_26008 PE=4 SV=1
A2YLC0	0.947005	1.092	1.15311	1.15479	0.205536	0.271879	Uncharacterized protein OS=Oryza sativa subsp. indica OX=39946 GN=OsI_26017 PE=4 SV=1
A2YLE2	0.864005	1.156	1.33796	1.33832	0.420036	0.0709861	Glycosyltransferase OS=Oryza sativa subsp. indica OX=39946 GN=OsI_26037 PE=3 SV=1
A2YLE3	0.793005	1.06601	1.34426	1.34502	0.426812	0.0673662	Glycosyltransferase OS=Oryza sativa subsp. indica OX=39946 GN=OsI_26038 PE=3 SV=1
A2YLE6	0.989005	1.035	1.04651	1.04658	0.065588	0.481986	Uncharacterized protein OS=Oryza sativa subsp. indica OX=39946 GN=OsI_26041 PE=4 SV=1
A2YLG4	0.877005	0.953005	1.08666	1.0859	0.119899	0.396176	Uncharacterized protein OS=Oryza sativa subsp. indica OX=39946 GN=OsI_26059 PE=4 SV=1
A2YLI3	1.023	0.857005	0.837733	0.838194	-0.255438	0.0973818	Uncharacterized protein OS=Oryza sativa subsp. indica OX=39946 GN=OsI_26080 PE=3 SV=1
A2YLP5	0.912005	0.801005	0.87829	0.878443	-0.18723	0.155978	Uncharacterized protein OS=Oryza sativa subsp. indica OX=39946 GN=OsI_26146 PE=4 SV=1
A2YLQ2	1.02801	1.281	1.24611	1.24783	0.317429	0.14538	Uncharacterized protein OS=Oryza sativa subsp. indica OX=39946 GN=OsI_26152 PE=4 SV=1
A2YLQ3	0.937005	0.980005	1.04589	1.04599	0.0647324	0.483356	Uncharacterized protein OS=Oryza sativa subsp. indica OX=39946 GN=OsI_26153 PE=4 SV=1
A2YLQ6	0.925005	1.327	1.43459	1.43468	0.520641	0.0305707	Uncharacterized protein OS=Oryza sativa subsp. indica OX=39946 GN=OsI_26156 PE=4 SV=1
A2YLQ7	0.716005	0.928005	1.29609	1.29668	0.374163	0.099522	Uncharacterized protein OS=Oryza sativa subsp. indica OX=39946 GN=OsI_26157 PE=4 SV=1
A2YLT1	0.996005	1.08801	1.09237	1.0931	0.12746	0.384523	Uncharacterized protein OS=Oryza sativa subsp. indica OX=39946 GN=OsI_26177 PE=3 SV=1
A2YLU1	1.005	1.01401	1.00896	1.00909	0.0128621	0.431086	Uncharacterized protein OS=Oryza sativa subsp. indica OX=39946 GN=OsI_26188 PE=4 SV=1
A2YLX7	1.00001	1.02001	1.02	1.0201	0.028569	0.457051	Protein LHCP TRANSLOCATION DEFECT OS=Oryza sativa subsp. indica OX=39946 GN=LTD PE=3 SV=1
A2YLZ3	2.08601	1.85101	0.887344	0.887183	-0.172434	0.171262	TOND1 OS=Oryza sativa subsp. indica OX=39946 GN=OsI_26248 PE=4 SV=1
A2YLZ4	1.23001	1.511	1.22845	1.2296	0.296844	0.165079	Uncharacterized protein OS=Oryza sativa subsp. indica OX=39946 GN=OsI_26249 PE=4 SV=1
A2YLZ5	0.952005	3.798	3.98948	3.99389	1.9962	3.11e-15	Uncharacterized protein OS=Oryza sativa subsp. indica OX=39946 GN=OsI_26250 PE=4 SV=1
A2YM28	1.04401	1.07201	1.02682	1.02673	0.038183	0.473042	Thiamine thiazole synthase, chloroplastic OS=Oryza sativa subsp. indica OX=39946 GN=THI1 PE=3 SV=1
A2YM31	0.941005	0.966005	1.02657	1.02571	0.0378283	0.472451	Uncharacterized protein OS=Oryza sativa subsp. indica OX=39946 GN=OsI_26285 PE=4 SV=1
A2YM35	0.995005	1.039	1.04422	1.04425	0.0624269	0.487046	Probable pyruvate, phosphate dikinase regulatory protein, chloroplastic OS=Oryza sativa subsp. indica OX=39946 GN=PDRP1 PE=3 SV=1
A2YM59	1.11701	1.05001	0.940018	0.939616	-0.0892394	0.27393	Uncharacterized protein OS=Oryza sativa subsp. indica OX=39946 GN=OsI_26312 PE=4 SV=1
A2YM74	1.02201	0.852005	0.83366	0.834463	-0.262468	0.0924127	Uncharacterized protein OS=Oryza sativa subsp. indica OX=39946 GN=OsI_26327 PE=4 SV=1
A2YM90	1.019	0.907005	0.890089	0.889231	-0.167979	0.176045	Uncharacterized protein OS=Oryza sativa subsp. indica OX=39946 GN=OsI_26344 PE=3 SV=1
A2YMB7	0.720005	0.834005	1.15833	1.15882	0.212049	0.26327	Beta-amylase OS=Oryza sativa subsp. indica OX=39946 GN=OsI_26372 PE=3 SV=1
A2YMC5	0.915005	1.06601	1.16503	1.16515	0.220363	0.252488	Probable histone H2A.1 OS=Oryza sativa subsp. indica OX=39946 GN=OsI_26380 PE=3 SV=2
A2YMC6	1.03001	1.049	1.01845	1.01732	0.0263702	0.453403	Probable histone H2A.2 OS=Oryza sativa subsp. indica OX=39946 GN=OsI_025469 PE=3 SV=1
A2YMD1	1.118	1.03601	0.926655	0.926743	-0.109896	0.245906	Uncharacterized protein OS=Oryza sativa subsp. indica OX=39946 GN=OsI_26387 PE=4 SV=1
A2YMD6	0.981005	1.07801	1.09888	1.09927	0.136031	0.37144	Uncharacterized protein OS=Oryza sativa subsp. indica OX=39946 GN=OsI_26391 PE=3 SV=1
A2YMF8	1.017	1.21801	1.19764	1.19783	0.260193	0.204225	Uncharacterized protein OS=Oryza sativa subsp. indica OX=39946 GN=OsI_26412 PE=4 SV=1
A2YMG7	0.915005	1.26801	1.38579	1.38574	0.470709	0.0472655	Uncharacterized protein OS=Oryza sativa subsp. indica OX=39946 GN=OsI_26420 PE=4 SV=1
A2YMG8	1.087	0.922005	0.848207	0.847349	-0.237512	0.110932	Uncharacterized protein OS=Oryza sativa subsp. indica OX=39946 GN=OsI_26421 PE=4 SV=1
A2YMH5	0.968005	1.11101	1.14773	1.1465	0.198779	0.280954	Probable mixed-linked glucan synthase 3 OS=Oryza sativa subsp. indica OX=39946 GN=CSLF3 PE=3 SV=1
A2YMJ8	0.995005	0.974005	0.978895	0.979232	-0.0307746	0.360824	Cytochrome b6-f complex iron-sulfur subunit OS=Oryza sativa subsp. indica OX=39946 GN=OsI_26450 PE=3 SV=1
A2YML1	1.003	1.041	1.03789	1.03854	0.0536482	0.498846	Chlorophyll a-b binding protein, chloroplastic OS=Oryza sativa subsp. indica OX=39946 GN=OsI_26463 PE=3 SV=1
A2YML2	0.864005	0.714005	0.82639	0.826129	-0.275105	0.0839569	Uncharacterized protein OS=Oryza sativa subsp. indica OX=39946 GN=OsI_26464 PE=3 SV=1
A2YML4	1.01201	1.229	1.21443	1.21469	0.280274	0.182135	Uncharacterized protein OS=Oryza sativa subsp. indica OX=39946 GN=OsI_26465 PE=4 SV=1
A2YML7	0.838005	1.01601	1.21241	1.21202	0.277877	0.18469	Uncharacterized protein OS=Oryza sativa subsp. indica OX=39946 GN=OsI_26468 PE=3 SV=1
A2YMM8	0.874005	0.595005	0.68078	0.680794	-0.55474	0.00539559	Uncharacterized protein OS=Oryza sativa subsp. indica OX=39946 GN=OsI_26479 PE=4 SV=1
A2YMN1	1.085	1.12901	1.04055	1.04065	0.0573502	0.495177	Chlorophyll a-b binding protein, chloroplastic OS=Oryza sativa subsp. indica OX=39946 GN=OsI_26482 PE=3 SV=1
A2YMN8	1.10701	0.861005	0.777779	0.777388	-0.362568	0.0404903	Elongator complex protein 1 OS=Oryza sativa subsp. indica OX=39946 GN=OsI_26488 PE=3 SV=1
A2YMN9	1.06601	1.138	1.06754	1.0674	0.0942927	0.436269	Uncharacterized protein OS=Oryza sativa subsp. indica OX=39946 GN=OsI_26489 PE=4 SV=1
A2YMQ3	0.844005	0.722005	0.855451	0.856108	-0.225243	0.120954	Uncharacterized protein OS=Oryza sativa subsp. indica OX=39946 GN=OsI_26504 PE=4 SV=1
A2YMQ6	0.764005	1.10901	1.45157	1.45065	0.537612	0.026152	Uncharacterized protein OS=Oryza sativa subsp. indica OX=39946 GN=OsI_26509 PE=4 SV=1
A2YMQ9	0.815005	1.27601	1.56564	1.56601	0.646753	0.00868248	Uncharacterized protein OS=Oryza sativa subsp. indica OX=39946 GN=OsI_26513 PE=3 SV=1
A2YMR7	1.01601	0.921005	0.906497	0.90579	-0.141627	0.206039	Uncharacterized protein OS=Oryza sativa subsp. indica OX=39946 GN=OsI_26520 PE=4 SV=1
A2YMS5	1.02201	1.368	1.33855	1.33923	0.420671	0.0706408	HVA22-like protein OS=Oryza sativa subsp. indica OX=39946 GN=OsI_26528 PE=3 SV=1
A2YMS7	1.11	1.07001	0.963964	0.964431	-0.0529486	0.326691	Uncharacterized protein OS=Oryza sativa subsp. indica OX=39946 GN=OsI_26532 PE=4 SV=1
A2YMT1	0.993005	0.889005	0.895267	0.893939	-0.159609	0.185257	Uncharacterized protein OS=Oryza sativa subsp. indica OX=39946 GN=OsI_26536 PE=4 SV=1
A2YMT3	0.892005	0.923005	1.03475	1.03513	0.0492867	0.491563	Uncharacterized protein OS=Oryza sativa subsp. indica OX=39946 GN=OsI_26538 PE=4 SV=1
A2YMU2	1.06801	1.009	0.944757	0.943768	-0.0819851	0.284134	Ribosome-recycling factor, chloroplastic OS=Oryza sativa subsp. indica OX=39946 GN=OsI_26546 PE=1 SV=2
A2YMU6	1.00201	0.991005	0.989022	0.989194	-0.0159255	0.384339	Uncharacterized protein OS=Oryza sativa subsp. indica OX=39946 GN=OsI_26551 PE=4 SV=1
A2YMU9	0.761005	0.363005	0.477007	0.477492	-1.06792	1.32e-06	Uncharacterized protein OS=Oryza sativa subsp. indica OX=39946 GN=OsI_26554 PE=4 SV=1
A2YMW0	0.909005	1.07801	1.18592	1.18557	0.246004	0.220755	Uncharacterized protein OS=Oryza sativa subsp. indica OX=39946 GN=OsI_26566 PE=4 SV=1
A2YMX5	1.247	1.58901	1.27426	1.27401	0.349656	0.117837	Tubulin alpha chain OS=Oryza sativa subsp. indica OX=39946 GN=OsI_26583 PE=3 SV=1
A2YMX8	1.021	0.989005	0.968658	0.968566	-0.0459402	0.33734	Uncharacterized protein OS=Oryza sativa subsp. indica OX=39946 GN=OsI_26586 PE=4 SV=1
A2YMX9	0.882005	0.903005	1.02381	1.02282	0.0339471	0.46599	Beta-hexosaminidase OS=Oryza sativa subsp. indica OX=39946 GN=OsI_26587 PE=3 SV=1
A2YMY3	0.947005	0.709005	0.748681	0.748658	-0.417576	0.0241188	Uncharacterized protein OS=Oryza sativa subsp. indica OX=39946 GN=OsI_26591 PE=4 SV=1
A2YMZ1	1.166	1.027	0.88079	0.881207	-0.183131	0.16012	Chlorophyll a-b binding protein, chloroplastic OS=Oryza sativa subsp. indica OX=39946 GN=OsI_26600 PE=3 SV=1
A2YN12	0.930005	0.780005	0.838711	0.838649	-0.253755	0.0985995	Uncharacterized protein OS=Oryza sativa subsp. indica OX=39946 GN=OsI_26621 PE=3 SV=1
A2YN19	0.986005	1.12	1.1359	1.13606	0.183838	0.301527	Uncharacterized protein OS=Oryza sativa subsp. indica OX=39946 GN=OsI_26629 PE=3 SV=1
A2YN25	1.009	1.40501	1.39247	1.39327	0.477642	0.0445837	Uncharacterized protein OS=Oryza sativa subsp. indica OX=39946 GN=OsI_26637 PE=4 SV=1
A2YN28	0.976005	0.956005	0.979508	0.979249	-0.0298704	0.362242	Uncharacterized protein OS=Oryza sativa subsp. indica OX=39946 GN=OsI_26640 PE=3 SV=1
A2YN39	1.02001	1.156	1.13333	1.1334	0.180571	0.306114	Uncharacterized protein OS=Oryza sativa subsp. indica OX=39946 GN=OsI_26649 PE=4 SV=1
A2YNC3	0.887005	0.899005	1.01353	1.01342	0.0193869	0.441843	Uncharacterized protein OS=Oryza sativa subsp. indica OX=39946 GN=OsI_26734 PE=4 SV=1
A2YND5	1.031	1.01801	0.987391	0.988154	-0.0183067	0.380537	Uncharacterized protein OS=Oryza sativa subsp. indica OX=39946 GN=OsI_26746 PE=4 SV=1
A2YNK2	0.933005	1.077	1.15434	1.15402	0.207068	0.269841	Uncharacterized protein OS=Oryza sativa subsp. indica OX=39946 GN=OsI_26815 PE=4 SV=1
A2YNK3	0.885005	1.212	1.36949	1.36888	0.453638	0.0544212	Uncharacterized protein OS=Oryza sativa subsp. indica OX=39946 GN=OsI_26816 PE=4 SV=1
A2YNK7	1.055	1.061	1.00569	1.00698	0.00818162	0.423401	Uncharacterized protein OS=Oryza sativa subsp. indica OX=39946 GN=OsI_26820 PE=3 SV=1
A2YNL0	1.04401	0.914005	0.87548	0.876072	-0.191855	0.151393	Uncharacterized protein OS=Oryza sativa subsp. indica OX=39946 GN=OsI_26825 PE=4 SV=1
A2YNL4	0.935005	0.921005	0.985027	0.984663	-0.0217651	0.375035	Uncharacterized protein OS=Oryza sativa subsp. indica OX=39946 GN=OsI_26829 PE=4 SV=1
A2YNM0	1.003	1.261	1.25723	1.25622	0.330245	0.133948	Uncharacterized protein OS=Oryza sativa subsp. indica OX=39946 GN=OsI_26835 PE=4 SV=1
A2YNM6	1.065	0.757005	0.710799	0.71028	-0.492485	0.0110451	Uncharacterized protein OS=Oryza sativa subsp. indica OX=39946 GN=OsI_26845 PE=3 SV=1
A2YNM7	0.971005	1.261	1.29866	1.29823	0.377023	0.0975284	Uncharacterized protein OS=Oryza sativa subsp. indica OX=39946 GN=OsI_26846 PE=4 SV=1
A2YNN2	1.063	1.09	1.0254	1.02599	0.0361864	0.469717	Uncharacterized protein OS=Oryza sativa subsp. indica OX=39946 GN=OsI_26851 PE=4 SV=1
A2YNN3	1.05401	1.132	1.074	1.07363	0.102999	0.422542	Uncharacterized protein OS=Oryza sativa subsp. indica OX=39946 GN=OsI_26852 PE=4 SV=1
A2YNP7	1.11	1.22601	1.1045	1.10406	0.143399	0.360312	Uncharacterized protein OS=Oryza sativa subsp. indica OX=39946 GN=OsI_26869 PE=3 SV=1
A2YNQ0	1.14501	0.992005	0.866376	0.866419	-0.206935	0.137066	40S ribosomal protein SA OS=Oryza sativa subsp. indica OX=39946 GN=OsI_26872 PE=3 SV=1
A2YNQ5	0.776005	0.729005	0.939433	0.938664	-0.0901372	0.27268	Dirigent protein OS=Oryza sativa subsp. indica OX=39946 GN=OsI_26877 PE=3 SV=1
A2YNS6	0.969005	1.18901	1.22704	1.2266	0.295179	0.166744	Uncharacterized protein OS=Oryza sativa subsp. indica OX=39946 GN=OsI_26898 PE=4 SV=1
A2YNT8	0.894005	1.09901	1.22931	1.22926	0.297843	0.164084	Serine/threonine-protein kinase SAPK2 OS=Oryza sativa subsp. indica OX=39946 GN=SAPK2 PE=2 SV=2
A2YNT9	1.01401	0.942005	0.928994	0.929051	-0.106258	0.250727	40S ribosomal protein S6 OS=Oryza sativa subsp. indica OX=39946 GN=OsI_26912 PE=3 SV=1
A2YNU0	0.994005	0.876005	0.881288	0.881339	-0.182314	0.160954	Phospho-2-dehydro-3-deoxyheptonate aldolase OS=Oryza sativa subsp. indica OX=39946 GN=OsI_26913 PE=3 SV=1
A2YNU3	0.987005	0.930005	0.94225	0.942777	-0.0858189	0.278719	Uncharacterized protein OS=Oryza sativa subsp. indica OX=39946 GN=OsI_26918 PE=4 SV=1
A2YNV2	0.893005	1.17501	1.31579	1.31592	0.395927	0.0850827	UMP-CMP kinase OS=Oryza sativa subsp. indica OX=39946 GN=OsI_26926 PE=3 SV=1
A2YNV5	1.04601	1.23801	1.18356	1.18333	0.243127	0.224198	Uncharacterized protein OS=Oryza sativa subsp. indica OX=39946 GN=OsI_26931 PE=3 SV=1
A2YNY5	0.989005	1.19101	1.20425	1.20436	0.26813	0.19531	Uncharacterized protein OS=Oryza sativa subsp. indica OX=39946 GN=OsI_26968 PE=4 SV=1
A2YNY6	1.015	1.66301	1.63842	1.63832	0.712306	0.00411948	Uncharacterized protein OS=Oryza sativa subsp. indica OX=39946 GN=OsI_26969 PE=4 SV=1
A2YNZ1	0.954005	0.823005	0.862684	0.863933	-0.213096	0.131488	Uncharacterized protein OS=Oryza sativa subsp. indica OX=39946 GN=OsI_26976 PE=4 SV=1
A2YNZ8	0.952005	0.914005	0.960084	0.959877	-0.0587671	0.317956	Uncharacterized protein OS=Oryza sativa subsp. indica OX=39946 GN=OsI_26984 PE=3 SV=1
A2YP20	0.896005	1.08001	1.20536	1.20554	0.269459	0.19384	Uncharacterized protein OS=Oryza sativa subsp. indica OX=39946 GN=OsI_27009 PE=3 SV=1
A2YP23	0.971005	1.10301	1.13594	1.13694	0.183889	0.301457	Uncharacterized protein OS=Oryza sativa subsp. indica OX=39946 GN=OsI_27012 PE=4 SV=1
A2YP40	1.039	1.15701	1.11357	1.11396	0.155193	0.342745	Uncharacterized protein OS=Oryza sativa subsp. indica OX=39946 GN=OsI_27029 PE=4 SV=1
A2YP54	0.974005	0.950005	0.975359	0.975538	-0.0359941	0.352677	Eukaryotic translation initiation factor 6 OS=Oryza sativa subsp. indica OX=39946 GN=EIF6 PE=3 SV=1
A2YP57	1.04001	1.12101	1.07788	1.07839	0.108202	0.414381	Uncharacterized protein OS=Oryza sativa subsp. indica OX=39946 GN=OsI_27047 PE=4 SV=1
A2YP58	1.047	1.102	1.05253	1.05217	0.0738624	0.468757	Uncharacterized protein OS=Oryza sativa subsp. indica OX=39946 GN=OsI_27048 PE=4 SV=1
A2YP75	1.08901	0.985005	0.9045	0.903846	-0.144808	0.202265	Uncharacterized protein OS=Oryza sativa subsp. indica OX=39946 GN=OsI_27068 PE=4 SV=1
A2YP79	1.083	1.75401	1.61957	1.61921	0.695613	0.00501077	Uncharacterized protein OS=Oryza sativa subsp. indica OX=39946 GN=OsI_27072 PE=4 SV=1
A2YP90	0.986005	1.11101	1.12677	1.12734	0.172198	0.318009	Uncharacterized protein OS=Oryza sativa subsp. indica OX=39946 GN=OsI_27083 PE=4 SV=1
A2YP97	0.945005	1.21	1.28042	1.27904	0.356619	0.112406	Uncharacterized protein OS=Oryza sativa subsp. indica OX=39946 GN=OsI_27089 PE=4 SV=1
A2YP98	0.996005	0.921005	0.924699	0.923754	-0.112944	0.241905	NADH dehydrogenase [ubiquinone] flavoprotein 1, mitochondrial OS=Oryza sativa subsp. indica OX=39946 GN=OsI_27090 PE=3 SV=1
A2YPH6	0.961005	0.698005	0.726328	0.726222	-0.461307	0.0154519	Uncharacterized protein OS=Oryza sativa subsp. indica OX=39946 GN=OsI_27168 PE=4 SV=1
A2YPK6	0.978005	1.162	1.18814	1.1875	0.248703	0.217554	Uncharacterized protein OS=Oryza sativa subsp. indica OX=39946 GN=OsI_27198 PE=4 SV=1
A2YPL1	0.633005	0.735005	1.16114	1.16232	0.215537	0.258717	Uncharacterized protein OS=Oryza sativa subsp. indica OX=39946 GN=OsI_27203 PE=4 SV=1
A2YPL8	1.12901	1.41701	1.25509	1.2542	0.327793	0.136086	Uncharacterized protein OS=Oryza sativa subsp. indica OX=39946 GN=OsI_27212 PE=4 SV=1
A2YPM1	1.17301	1.108	0.944587	0.945487	-0.0822448	0.283765	Elongation factor beta-1 OS=Oryza sativa subsp. indica OX=39946 GN=OsI_27215 PE=2 SV=1
A2YPN4	1.02601	1.20701	1.17641	1.17706	0.234394	0.234833	Uncharacterized protein OS=Oryza sativa subsp. indica OX=39946 GN=OsI_27234 PE=4 SV=1
A2YPN5	0.521005	0.323005	0.619965	0.619093	-0.689741	0.000921377	Uncharacterized protein OS=Oryza sativa subsp. indica OX=39946 GN=OsI_27235 PE=4 SV=1
A2YPP0	0.841005	0.855005	1.01665	1.0168	0.0238185	0.449174	Uncharacterized protein OS=Oryza sativa subsp. indica OX=39946 GN=OsI_27240 PE=4 SV=1
A2YPR8	0.977005	0.898005	0.919141	0.919456	-0.121642	0.230684	Probable GTP-binding protein OBGC1, chloroplastic OS=Oryza sativa subsp. indica OX=39946 GN=OBGC1 PE=3 SV=1
A2YPS3	1.01001	1.34901	1.33564	1.33564	0.417533	0.0723604	Potassium transporter OS=Oryza sativa subsp. indica OX=39946 GN=OsI_27274 PE=3 SV=1
A2YPT7	0.990005	1.077	1.08788	1.08777	0.121517	0.393673	Probable histone-arginine methyltransferase CARM1 OS=Oryza sativa subsp. indica OX=39946 GN=CARM1 PE=3 SV=2
A2YPT8	0.977005	1.146	1.17298	1.17253	0.230175	0.240068	Uncharacterized protein OS=Oryza sativa subsp. indica OX=39946 GN=OsI_27290 PE=4 SV=1
A2YPV1	1.00201	0.934005	0.932136	0.932353	-0.101388	0.25726	Uncharacterized protein OS=Oryza sativa subsp. indica OX=39946 GN=OsI_27304 PE=4 SV=1
A2YPV2	1.106	0.996005	0.900543	0.901575	-0.151133	0.194885	Uncharacterized protein OS=Oryza sativa subsp. indica OX=39946 GN=OsI_27305 PE=4 SV=1
A2YPV4	1.03801	0.997005	0.960501	0.960823	-0.0581407	0.318891	Uncharacterized protein OS=Oryza sativa subsp. indica OX=39946 GN=OsI_27308 PE=4 SV=1
A2YPV7	1.00001	1.03201	1.032	1.03167	0.0454427	0.485147	Uncharacterized protein OS=Oryza sativa subsp. indica OX=39946 GN=OsI_27311 PE=4 SV=1
A2YPX2	0.927005	1.47201	1.58791	1.5857	0.667134	0.00693282	Peroxidase OS=Oryza sativa subsp. indica OX=39946 GN=OsI_27326 PE=3 SV=1
A2YPX3	0.843005	0.826005	0.979834	0.979487	-0.0293907	0.362995	Peroxidase 2 OS=Oryza sativa subsp. indica OX=39946 GN=PRX112 PE=3 SV=2
A2YPX5	0.861005	1.01201	1.17538	1.17551	0.233123	0.236403	Peroxidase OS=Oryza sativa subsp. indica OX=39946 GN=OsI_27329 PE=3 SV=1
A2YQ14	1.122	1.255	1.11854	1.11851	0.161614	0.333318	Uncharacterized protein OS=Oryza sativa subsp. indica OX=39946 GN=OsI_27370 PE=4 SV=1
A2YQ15	1.04001	1.26601	1.21731	1.21749	0.283693	0.178529	Uncharacterized protein OS=Oryza sativa subsp. indica OX=39946 GN=OsI_27371 PE=4 SV=1
A2YQ27	0.805005	1.03401	1.28447	1.28537	0.361174	0.108952	Uncharacterized protein OS=Oryza sativa subsp. indica OX=39946 GN=OsI_27386 PE=4 SV=1
A2YQ40	1.02601	0.960005	0.935673	0.935176	-0.0959239	0.264692	Uncharacterized protein OS=Oryza sativa subsp. indica OX=39946 GN=OsI_27400 PE=4 SV=1
[truncated: 3,898 more rows]

## Sheet: Down Regulated DEPs
A2XM21
A2YAX4
B8BG62
A6N1H5
B8AH34
A2XTI3
B8A926
B8AT07
B8AV82
B8AT13
B8A9A8
B8AYR7
A2WMZ9
C5ML26
B8BHX0
B8B8K2
B8BMX7
B8AJ79
A2XJ17
A2Y1C1
B8B3P9
A2XCI7
A2YWH8
A2XDJ6
A2XTG9
B8AVD7
B8BPH1
A2X9T5
A2X266
B8AB04
B8AVU9
D3DF24
A2XGS7
B8ATR3
B8B017
A6MZF0
B8AMX7
B8BF97
A2XL74
B8ATA7
A2WMT1
A2Z744
B8AKN0
B8BFT0
A2WKS7
A2WW44
B8BC98
A2YBQ0
B8BGJ2
B8BN75
B8BCX4
B8B310
A2YMU9
B8ARV8
A2XB63
Q01MI9
B8AA86
A2X6M5
A2Y119
A2X1S8
A2X961
B8ADI1
T2C8V8
B8B833
A2WRM1
A2XF66
B8ATZ9
B8AWX4
B8ABI6
B8B0N3
A2WX71
B8ATS1
A2X822
B8A8M3
A2Z358
A2X837
B8AYQ7
B8AHP9
A2Z736
B8AB94
A2XHR1
A2YIQ8
A2XBH9
B8AQP8
B8AFJ9
B8API6
A2Z9X0
B8AWK0
A2Y7R3
B8A935
B8B4X9
A2WN70
A2Z445
A2YYA0
B8AQI4
A0A172MA97
J7F136
B8BN41
A2YPN5
A2YWI3
A2YZ42
B8AKP0
A2Z2V5
B8ALS7
A2Z123
B8AWI7
A2WX34
B8AKW4
B8B564
B8B6H6
B8AV51
A2X5G2
A2YSD8
A2XF52
A2YVH4
B8AN74
A2YF78
A2XCT8
B8AQG5
B8BKX2
A2XZ01
B8AAM1
B8AYU2
A2Z320
A2YT46
B8AAA2
A2WN40
A2ZLT9
A2Y8C2
B8BND9
A2YTX2
B8AX05
A2Y190
A2XQW3
B8AKQ8
A2Y8Z7
A2X8W8
A2X554
B8ALP0
A2YS16

## Sheet: Up regulated DEPs
A2WNR8
A2XZA0
A2XQH0
A2XZJ9
B8AFQ0
B8A7R5
B8BDM3
A2Y361
B8BL00
J7EZD9
B8ANU1
A2YFS4
B8AB35
B8BJR4
B8A824
B8AB29
A2XXL5
B8AY41
B8BIH7
B8AEH9
B8BM59
B8AI56
Q2F998
B8APW8
B8BFK2
B8B9M2
A2X147
B8B1I8
B8AUA4
A2XRY9
A2ZAQ7
A2XL91
A2YW25
B8BE23
B8BFF8
Q689G9
B8AQM1
Q10NE1
B8AWM4
A2YMQ9
B8AGW6
B8ANL0
Q6ZKN0
B8BM30
B8BB16
A1XFD5
B8B6B1
B8A755
A2XKQ5
B8BK53
B8AVF0
A2YX87
A2ZF51
B8AC73
A2YVI4
A2YPX2
B8B6F4
B8BH65
B8B0N6
B8AH05
A2YBC8
A2WK47
A2XVE6
A2X1B6
Q657D6
B8ABS3
A2X4A5
A2X667
B8B653
B8ARU4
A2XDI0
A2XWN1
A2YP79
B8B3L5
A2X7H1
A2XMI9
A2XEI9
A2YNY6
A2YT92
A2YWB7
A2Z4F1
A2XLZ4
A2ZF87
B8ALN2
Q56UM4
A2X7Z3
B8B9X6
B8BG37
B8AIK2
B8BAB7
A2ZF08
A3REN3
A2YBV2
B8AAF2
A2YKZ2
A2WJQ6
A2Y853
B8B2I0
Q689G6
B8AGI0
A2WKN7
B8AHN0
A2YRR3
B8AFJ1
B8AT33
B8B5W6
A2WNF5
A2WPA1
B8BE71
A2YWT6
A2Y7Q2
B8B1Y6
Q2R2W1
A2X817
B8AQL8
B8AYR0
A2X5T7
A2Z7A3
Q0JQF7
A2XS65
B8A8Z3
B8BBU7
A2X2T0
A2WQX8
A2ZAT1
A2YAT3
B8B0Q0
B8BM92
Q6IEN1
B8B473
B8BCX5
D0AB56
B8ARU3
B8APG3
B8BMH5
B8AJE1
Q0D3B6
B8B5W7
A1XFD1
B8AUS9
A2Y9R4
A2WLX0
Q9FXQ3
A2YY59
B8ASV8
B8B6D0
A2Z0I7
A2XNY5
Q0DMY6
A2YGE7
A0N0C2
Q0JHF1
A2Z584
Q6R2Q0
A2WRG1
A2WYX6
B8BFT1
B8BNS9
A2ZM13
B8AS78
A2XWB2
B8AT34
B8B397
A2YVV8
Q0IUZ3
B8AUL1
B8B961
Q64MA1
A2Z9R2
A0PIZ3
C6F1N5
A0N0C1
Q9AWL7
B8B3F7
B8AFA1
A2YLZ5
B8AGU5
B8B8Z3
A2Y2X0
A2XE07
B8A7L3
B8B5T2
B8AB40
B8B4D8

## Sheet: Pathway Enrichment
pathway	pathway_name	class	all_number_of_accs	all_KO2acc	diff_number_of_accs	diff_KO2acc	p_value	FDR	url
osa03050	Proteasome - Oryza sativa japonica (Japanese rice) (RefSeq)	Genetic Information Processing	41|1808	osa:4344373(A2XWM3);osa:4331050(A2XAQ0);osa:4334802(B8ANQ0);osa:4336206(A2XUT7);osa:4327357(B8AB88);osa:4340376(A2XAB9);osa:4340828(B8B0W6);osa:4330075(B8AFT1;A2YVR7);osa:4344971(A2YSI1);osa:4337291(A2XYK8);osa:4346252(B8B9E1);osa:4328215(B8AHG2);osa:4328642(B8ADT3);osa:4339809(B8AXH4);osa:4335951(B8AL50;A2XTW4);osa:4340253(A2Y9X7);osa:4324379(A2WN87);osa:4331828(A2XD75);osa:4339169(B8AZI1);osa:4…	1|70	osa:4340065(A2Y926)	0.328695	0.441143	http://www.kegg.jp/kegg-bin/show_pathway?osa03050+osa:4340065%09Salmon
osa03008	Ribosome biogenesis in eukaryotes - Oryza sativa japonica (Japanese rice) (RefSeq)	Genetic Information Processing	21|1808	osa:4325312(A2WSI7);osa:4344029(A2YP23);osa:4339683(A2Y7R5);osa:4344458(B8BA40);osa:9269193(A2XTI3);osa:4343287(B8B6D0);osa:4332209(A2XEE5);osa:4331181(A2XB50);osa:4332840(A2XGN8);osa:9269830(B8AFH1);osa:4334849(B8ANT1);osa:4338260(B8B058);osa:9270402(B8B0Q1);osa:4349477(A2ZAH8);osa:4332841(B8APG2);osa:4332003(B8AQG5);osa:4333588(A2XK54);osa:4350782(A2ZFN5);osa:4332851(A2XGQ0);osa:4344055(A2YP54)…	5|70	osa:4343287(B8B6D0);osa:4332841(B8APG2);osa:4333588(A2XK54);osa:9269193(A2XTI3);osa:4332003(B8AQG5)	0.000852721	0.0434888	http://www.kegg.jp/kegg-bin/show_pathway?osa03008+osa:4343287%09Salmon+osa:4332841%09Salmon+osa:4333588%09Salmon+osa:9269193%09green+osa:4332003%09green
osa00190	Oxidative phosphorylation - Oryza sativa japonica (Japanese rice) (RefSeq)	Metabolism	85|1808	osa:6450198(Q2F990);osa:4335710(A2XSZ0);osa:4345839(B8BBS3);osa:3131459(J7EZC8);osa:3131458(J7F212);osa:4337257(A2XYF8);osa:4334506(A2XN55);osa:4327166(A2WTF3);osa:4333922(A2XLF5);osa:4331207(A2XQ09);osa:4324151(B8A7M8);osa:4330457(A2X8Q3);osa:4352910(A6N1T3);osa:4339427(A2Y6V1);osa:4332639(A2XFY5);osa:6450183(P0C521);osa:4332532(B8AM01);osa:4343366(A2YLT1);osa:4332854(A2XGQ6);osa:4332431(A2XF65)…	1|70	osa:6450161(D3DF24)	0.115523	0.392779	http://www.kegg.jp/kegg-bin/show_pathway?osa00190+osa:6450161%09green
osa03430	Mismatch repair - Oryza sativa japonica (Japanese rice) (RefSeq)	Genetic Information Processing	16|1808	osa:4348965(B8BHL4);osa:4349968(B8BJI4);osa:4338202(A2Y2A8);osa:4327706(B8ABU0);osa:9267714(B8AWI7);osa:4339845(A2Y899);osa:4331062(A2XAR1);osa:4351654(A2ZIL4);osa:4336704(B8AT41);osa:4350754(B8BL55);osa:4337429(B8ARI2);osa:4325130(B8A9R0);osa:4327080(B8A6L1);osa:4330895(B8AJG5);osa:4334389(A2XMT5);osa:4326359(A2WML6)	1|70	osa:9267714(B8AWI7)	0.344657	0.428719	http://www.kegg.jp/kegg-bin/show_pathway?osa03430+osa:9267714%09green
osa00061	Fatty acid biosynthesis - Oryza sativa japonica (Japanese rice) (RefSeq)	Metabolism	15|1808	osa:4340392(A2YAA3);osa:4345286(B8B9S9);osa:4338322(A2Y2U1);osa:4348450(B8BGF9);osa:4343906(A2YNP7);osa:4332547(B8AM10);osa:4327738(A2WYF4);osa:4343598(A2YMM8);osa:4337178(B8AV82);osa:4346596(B8BDP7);osa:4328619(B8ADS0);osa:4351610(B8BND3);osa:9270991(B8B7M3);osa:4340187(B8B311);osa:4335962(A2XTX6)	1|70	osa:4337178(B8AV82)	0.336048	0.439447	http://www.kegg.jp/kegg-bin/show_pathway?osa00061+osa:4337178%09green
osa04626	Plant-pathogen interaction - Oryza sativa japonica (Japanese rice) (RefSeq)	Organismal Systems	39|1808	osa:9267997(A2XPL8);osa:4343644(A2YMS7);osa:4326903(A2WN93;A2WNH1);osa:4336242(B8AVV0);osa:4347356(B8BCQ3);osa:4330957(A2XAD8);osa:9266860(A2Y1Q8);osa:4345893(B8BC47);osa:4336783(B8ATC8);osa:4341500(A2YEX3);osa:4331523(A2XC53);osa:4343373(A2YLU1);osa:4324023(Q0Z7Z4);osa:4344525(A2YQP2);osa:4342317(A0N0C1);osa:4325693(A2WKD1);osa:4334519(A2XN71);osa:4325408(A2WZ78);osa:4345951(A2YWQ1);osa:4347402(…	2|70	osa:4325422(A0N0C2);osa:4342317(A0N0C1)	0.26094	0.429288	http://www.kegg.jp/kegg-bin/show_pathway?osa04626+osa:4325422%09Salmon+osa:4342317%09Salmon
osa04075	Plant hormone signal transduction - Oryza sativa japonica (Japanese rice) (RefSeq)	Environmental Information Processing	18|1808	osa:4330957(A2XAD8);osa:4326907(B8ACK1);osa:4347000(B8BF58);osa:4326893(A2WVE3);osa:4344349(B8B660);osa:4349472(A2ZAH5);osa:4333435(A2XJH5);osa:4349411(A2ZAB5);osa:4331518(A2XC47);osa:4337502(A2XZ95);osa:4343944(A2YNT8);osa:4344334(A2YQ27);osa:4342317(A0N0C1);osa:4329630(B8AJD8);osa:4338104(A0A0U1XN36);osa:4325422(A0N0C2);osa:9270643(A2X2L7);osa:4332111(A2XE31)	2|70	osa:4325422(A0N0C2);osa:4342317(A0N0C1)	0.122084	0.366252	http://www.kegg.jp/kegg-bin/show_pathway?osa04075+osa:4325422%09Salmon+osa:4342317%09Salmon
osa00790	Folate biosynthesis - Oryza sativa japonica (Japanese rice) (RefSeq)	Metabolism	14|1808	osa:4337297(A2XYL4);osa:4339017(A2Y5G2);osa:4339329(B8B000);osa:4331360(B8ALG2);osa:4329834(B8AEQ1);osa:4347851(B8BEF2);osa:4328992(B8AFD4);osa:4350527(B8BKI9);osa:9266309(B8BN40);osa:9271078(B8BPG2);osa:9270160(A2YWC3);osa:4326358(A2WML4);osa:4328260(A2X0R4);osa:9272561(B8AVX9)	1|70	osa:4326358(A2WML4)	0.32619	0.449614	http://www.kegg.jp/kegg-bin/show_pathway?osa00790+osa:4326358%09Salmon
osa03040	Spliceosome - Oryza sativa japonica (Japanese rice) (RefSeq)	Genetic Information Processing	98|1808	osa:4349020(A2Z903);osa:4328158(B8AGZ5);osa:4332334(B8AKD3);osa:4338385(B8AWE4);osa:4351208(A2ZH15);osa:4340353(B8B3M3);osa:4344686(B8BAV8);osa:4342149(B8B2X7);osa:4329810(A2X6K5);osa:4328237(A2X0N5);osa:4346316(B8Q898);osa:4327991(B8AGV3);osa:4338552(B8AXE7);osa:4343671(A2YMU9);osa:4337303(A2XYL9);osa:4339621(B8AWR4);osa:4334543(B8AM86);osa:4348844(B8BHC8);osa:4351124(B8AJ67);osa:4350981(B8BLH5)…	2|70	osa:4343671(A2YMU9);osa:4331250(B8AFJ9)	0.159266	0.386788	http://www.kegg.jp/kegg-bin/show_pathway?osa03040+osa:4343671%09green+osa:4331250%09green
osa04120	Ubiquitin mediated proteolysis - Oryza sativa japonica (Japanese rice) (RefSeq)	Genetic Information Processing	27|1808	osa:4327237(A2WYK3);osa:4348796(B8BH90);osa:4337993(B8AYY8);osa:4327983(A2WZR6);osa:4352894(B8BN69);osa:4339794(B8AXJ2);osa:4331972(B8AQ52);osa:4334386(B8AYY8);osa:4351227(B8BIM3);osa:4350554(B8BKM3);osa:4347721(B8BE56);osa:4327386(A2WWU3);osa:9267792(B8AK21);osa:4327162(B8A6V8);osa:4325905(B8A797);osa:4333165(A2XI79);osa:4343750(B8B839);osa:9270098(A2ZDZ0);osa:4338511(B8AX27);osa:4330720(B8AIG8)…	1|70	osa:4348755(B8BH65)	0.37715	0.392544	http://www.kegg.jp/kegg-bin/show_pathway?osa04120+osa:4348755%09Salmon
osa01230	Biosynthesis of amino acids - Oryza sativa japonica (Japanese rice) (RefSeq)	Metabolism	142|1808	osa:4334048(B8AJX7);osa:4324261(A2WNF2);osa:4324263(B8ACJ0);osa:4349745(B8BLZ1);osa:107276220(A2XBF2);osa:4344683(A2YRB6);osa:4346012(B8BCC4);osa:4346318(A2YY43);osa:4332286(B8AKA5);osa:4329224(B8AGP3);osa:4325027(B8A7T3);osa:4329892(B8AF09);osa:4330192(A2X7X9);osa:4325375(A2WTA6);osa:4344612(A2YR01);osa:4343164(B8AXK7);osa:4327301(A2WLL3);osa:4336169(A2XUP0);osa:4341792(A2YG06);osa:4347717(A2Z3J…	5|70	osa:4330205(A2X7Z3);osa:4352839(A2ZMY2);osa:4352833(B8BN41;A2ZMX3);osa:4327239(B8A8H2;A6MZF0);osa:4352832(B8BN41;A2ZMX3)	0.180607	0.38379	http://www.kegg.jp/kegg-bin/show_pathway?osa01230+osa:4330205%09Salmon+osa:4352839%09Salmon+osa:4352833%09green+osa:4352833%09Salmon+osa:4327239%09green+osa:4352832%09green+osa:4352832%09Salmon
osa03015	mRNA surveillance pathway - Oryza sativa japonica (Japanese rice) (RefSeq)	Genetic Information Processing	49|1808	osa:4347905(B8BEN9);osa:4326511(A2WYW8);osa:4335928(B8AU35);osa:4333273(B8AKV8);osa:4344549(B8BAE1);osa:4345242(C8TFM3);osa:4352587(B8BML6);osa:4348893(B8BH78);osa:4346409(A2YYH2);osa:4344833(A2YRX5);osa:4344390(B8B6B3);osa:9266269(B8ARM5);osa:4325772(B8A970);osa:9269039(A2XYJ1);osa:4335338(B8ARK4);osa:4332426(A2XF57);osa:4326193(B8AA10);osa:4326192(B8AA10);osa:4349923(B8BJE1);osa:4328769(A2X2K3)…	2|70	osa:4345901(A2YWH8);osa:4330785(A2X9T5)	0.279544	0.432023	http://www.kegg.jp/kegg-bin/show_pathway?osa03015+osa:4345901%09green+osa:4330785%09green
osa00130	Ubiquinone and other terpenoid-quinone biosynthesis - Oryza sativa japonica (Japanese rice) (RefSeq)	Metabolism	17|1808	osa:4329007(B8AFL1);osa:4324310(A2WZP1);osa:4327039(A2WVT8;A6MZE9);osa:4348705(B8BH17);osa:4330437(A2X8N2);osa:4343702(B8B7R2);osa:107277102(B8B7Y9);osa:4333780(A2XKV5);osa:4344633(B8BAM3);osa:4327859(A2WTG9);osa:4340157(B8B2Y6);osa:4341718(A2YFS4);osa:4352791(A2ZMQ9);osa:4338409(A2Y375);osa:4328485(A2X1J7);osa:4329098(B8AFY2)	1|70	osa:4341718(A2YFS4)	0.352097	0.417604	http://www.kegg.jp/kegg-bin/show_pathway?osa00130+osa:4341718%09Salmon
osa03013	RNA transport - Oryza sativa japonica (Japanese rice) (RefSeq)	Genetic Information Processing	79|1808	osa:4339634(A2Y7J4);osa:4348536(A2Z6W2);osa:4346861(B8BEZ4);osa:4337552(A2XZF9);osa:9269193(A2XTI3);osa:4333273(B8AKV8);osa:4333565(A2XK32);osa:4335928(B8AU35);osa:4323837(A4Q8X0);osa:4344798(A2YRS5);osa:4331810(B8APM5;A6N0I8);osa:4339796(A2Y845);osa:4331812(B8APM5;A6N0I8);osa:4331813(B8APM5;A6N0I8);osa:4345242(C8TFM3);osa:4342489(A2YII7);osa:4346409(A2YYH2);osa:4328137(B8AGX9);osa:4328286(A2X0V4…	1|70	osa:9269193(A2XTI3)	0.137137	0.368105	http://www.kegg.jp/kegg-bin/show_pathway?osa03013+osa:9269193%09green
osa00740	Riboflavin metabolism - Oryza sativa japonica (Japanese rice) (RefSeq)	Metabolism	9|1808	osa:4348281(A2Z5V0);osa:4331409(B8ALV7);osa:4339017(A2Y5G2);osa:4332195(A2XEC8);osa:4334460(B8ALU0);osa:4336286(A2XV50);osa:9270160(A2YWC3);osa:4352436(B8BMC0);osa:4347801(B8BEC0)	1|70	osa:4348281(A2Z5V0)	0.255039	0.448517	http://www.kegg.jp/kegg-bin/show_pathway?osa00740+osa:4348281%09Salmon
osa04141	Protein processing in endoplasmic reticulum - Oryza sativa japonica (Japanese rice) (RefSeq)	Genetic Information Processing	84|1808	osa:107275757(B8AS57);osa:4324264(A2WNF5);osa:4345632(A2YVG1);osa:4351208(A2ZH15);osa:4335881(A2XTL5);osa:4327162(B8A6V8);osa:4337860(A2Y0K9);osa:4347356(B8BCQ3);osa:4346811(A2XDW4);osa:9270098(A2ZDZ0);osa:4324566(B8AA33);osa:4347014(A2Z142);osa:4334673(A2XNP2);osa:4327971(B8AGU2);osa:4337389(A2XYX2);osa:4332538(A2XFL2);osa:4347551(A2Z320);osa:4342072(A2YGZ9);osa:4339012(A2Y5F9);osa:4324876(B8A84…	5|70	osa:4335732(A2XT12;C5ML26);osa:4324264(A2WNF5);osa:4350905(B8AMX7);osa:4347551(A2Z320)	0.120148	0.382972	http://www.kegg.jp/kegg-bin/show_pathway?osa04141+osa:4335732%09Salmon+osa:4335732%09green+osa:4324264%09Salmon+osa:4350905%09green+osa:4347551%09green
osa02010	ABC transporters - Oryza sativa japonica (Japanese rice) (RefSeq)	Environmental Information Processing	3|1808	osa:4332438(B8ALH4);osa:4324720(B8A926);osa:4323896(B8A818)	1|70	osa:4324720(B8A926)	0.107447	0.391414	http://www.kegg.jp/kegg-bin/show_pathway?osa02010+osa:4324720%09green
osa00710	Carbon fixation in photosynthetic organisms - Oryza sativa japonica (Japanese rice) (RefSeq)	Metabolism	61|1808	osa:4325071(A2WXB2);osa:4344545(A2YQR2);osa:4335430(A2XRR2);osa:4334274(A2XME9);osa:4338912(B8AYU2);osa:4341496(B8B4J4);osa:4328446(B8AII9);osa:4332364(A2XEX2);osa:4335330(A2XR63);osa:4342210(A2YHE6);osa:4347508(A2Z2W0);osa:4345657(A2YVI5);osa:4346332(B8B9L3);osa:4352871(B8BN58);osa:4346699(A2YZQ5);osa:4344564(A2YQT7);osa:4336044(A2XU83);osa:4338007(A2Y154);osa:4324717(B8A8R6);osa:4325027(B8A7T3)…	1|70	osa:4338912(B8AYU2)	0.219508	0.414626	http://www.kegg.jp/kegg-bin/show_pathway?osa00710+osa:4338912%09green
osa00500	Starch and sucrose metabolism - Oryza sativa japonica (Japanese rice) (RefSeq)	Metabolism	62|1808	osa:4338956(B8AYS1);osa:4326516(A2WYX3);osa:4346656(D0TZC9);osa:4334020(B8AR31);osa:4325575(B8A8P2);osa:4345995(B8BCB0);osa:4324364(A2WYE9;B8A8E2);osa:4347311(B8BCM8);osa:4330971(A2XAF4);osa:4341824(B8B1F4);osa:4326594(B8XEC1);osa:9266089(H6ST13);osa:4347545(B8BDH8);osa:4344970(A2YSI0);osa:4340579(B8B4A1);osa:4339996(A2Y8U9);osa:4326547(A2WUX9);osa:4328091(Q9M4X0);osa:4329561(A2X5P7);osa:4347800(…	6|70	osa:4336515(Q56UM4);osa:4349141(B8BHX0);osa:4337056(D0TZT2;D0TZT6);osa:4324364(B8A8E2;A2WYE9);osa:4333062(A2XHR1);osa:4336145(B8AVF0)	0.0214121	0.218403	http://www.kegg.jp/kegg-bin/show_pathway?osa00500+osa:4336515%09Salmon+osa:4349141%09green+osa:4337056%09Salmon+osa:4324364%09Salmon+osa:4333062%09green+osa:4336145%09Salmon
osa00960	Tropane, piperidine and pyridine alkaloid biosynthesis - Oryza sativa japonica (Japanese rice) (RefSeq)	Metabolism	13|1808	osa:4332375(B8AKP3);osa:4332376(A2XEZ0);osa:4332377(A2XEZ1);osa:4326814(A2WYP5);osa:4341252(B8B3J3);osa:4328828(B8AEL7);osa:4335335(B8ARK2);osa:4330482(B8AHA9);osa:4331017(B8AEH4);osa:4324941(A2WXF0);osa:4325621(A2WVA6);osa:4350428(A2YSD8);osa:4329098(B8AFY2)	2|70	osa:4332376(A2XEZ0);osa:4350428(A2YSD8)	0.0755123	0.350103	http://www.kegg.jp/kegg-bin/show_pathway?osa00960+osa:4332376%09green+osa:4350428%09green
osa04146	Peroxisome - Oryza sativa japonica (Japanese rice) (RefSeq)	Cellular Processes	44|1808	osa:4337048(B8AUI3);osa:4330220(A2X807);osa:4332082(A0A2H4C477);osa:4331150(A2XB19);osa:4336980(A2XXH2);osa:4342124(A2YH64);osa:4337006(A2XXL5);osa:4332846(B8APH0);osa:4328073(A3REN3);osa:4340091(B8B2C9);osa:4346288(B8B9F6);osa:4340986(A2YCR4);osa:4347528(B8AEI4);osa:4337904(B8AYF2);osa:4340074(A2Y937);osa:4339846(A2Y8A0);osa:4334349(B8AKX6);osa:4333863(B8AQB8);osa:4343908(B8B8K5);osa:4338417(B8A…	1|70	osa:4337006(A2XXL5)	0.312994	0.443408	http://www.kegg.jp/kegg-bin/show_pathway?osa04146+osa:4337006%09Salmon
osa00450	Selenocompound metabolism - Oryza sativa japonica (Japanese rice) (RefSeq)	Metabolism	12|1808	osa:4334073(A2XLW5);osa:4348562(B8BGP6);osa:4332956(B8AQ99);osa:4334932(A2XPN8);osa:4330505(B8AHL2);osa:4352833(A2ZMX3;B8BN41);osa:4344159(B8B5I4);osa:4340912(B8B1A9);osa:4332018(B8AQH8);osa:4341140(B8B332);osa:4351999(A2ZJM9);osa:4352832(A2ZMX3;B8BN41)	2|70	osa:4352833(B8BN41;A2ZMX3);osa:4352832(B8BN41;A2ZMX3)	0.0664094	0.338688	http://www.kegg.jp/kegg-bin/show_pathway?osa00450+osa:4352833%09green+osa:4352833%09Salmon+osa:4352832%09green+osa:4352832%09Salmon
osa03030	DNA replication - Oryza sativa japonica (Japanese rice) (RefSeq)	Genetic Information Processing	16|1808	osa:4348965(B8BHL4);osa:4349968(B8BJI4);osa:4338202(A2Y2A8);osa:4327706(B8ABU0);osa:4334389(A2XMT5);osa:9267714(B8AWI7);osa:4339845(A2Y899);osa:4331062(A2XAR1);osa:4351654(A2ZIL4);osa:4336704(B8AT41);osa:4350754(B8BL55);osa:4325130(B8A9R0);osa:4327080(B8A6L1);osa:4330895(B8AJG5);osa:4339464(B8AW67);osa:4326359(A2WML6)	1|70	osa:9267714(B8AWI7)	0.344657	0.428719	http://www.kegg.jp/kegg-bin/show_pathway?osa03030+osa:9267714%09green
osa00592	alpha-Linolenic acid metabolism - Oryza sativa japonica (Japanese rice) (RefSeq)	Metabolism	19|1808	osa:4348804(B8BH96);osa:4337904(B8AYF2);osa:4345762(A2YVX7);osa:4340986(A2YCR4);osa:4331824(A2XD68);osa:4340486(A2YAP1);osa:4334233(A2XMB9);osa:4345993(B8BCA6);osa:4339846(A2Y8A0);osa:4345994(A2YWV7);osa:4331150(A2XB19);osa:4335599(A2XSG0);osa:4328040(A2WZZ8);osa:4328997(B8AFN7);osa:4338358(B8AWC1);osa:4326503(B8A7J7);osa:4333201(A2XID3);osa:4352160(A2ZK43);osa:4350881(A6MZG5)	1|70	osa:4345993(B8BCA6)	0.363775	0.412278	http://www.kegg.jp/kegg-bin/show_pathway?osa00592+osa:4345993%09Salmon
osa00220	Arginine biosynthesis - Oryza sativa japonica (Japanese rice) (RefSeq)	Metabolism	22|1808	osa:4331017(B8AEH4);osa:4337272(B8AVN6);osa:4342210(A2YHE6);osa:107279825(B8BNR5);osa:4346012(B8BCC4);osa:4336590(A2XW70);osa:4333458(B8AMJ8);osa:4325621(A2WVA6);osa:4348524(B8BGM4);osa:4328828(B8AEL7);osa:4343164(B8AXK7);osa:4332596(B8AMG4);osa:4334405(A2XMV1);osa:4332434(B8AL33);osa:4328006(A2WZU1);osa:4341252(B8B3J3);osa:4330380(B8AGS8);osa:4334912(B8AU84);osa:4351847(A2ZJA1);osa:4332108(B8AJN…	1|70	osa:4330205(A2X7Z3)	0.374306	0.3977	http://www.kegg.jp/kegg-bin/show_pathway?osa00220+osa:4330205%09Salmon
osa00010	Glycolysis / Gluconeogenesis - Oryza sativa japonica (Japanese rice) (RefSeq)	Metabolism	82|1808	osa:4351493(B8BM17);osa:4325071(A2WXB2);osa:4344545(A2YQR2);osa:4333564(B8ANM1);osa:4331130(A2XAZ3);osa:4338912(B8AYU2);osa:4341496(B8B4J4);osa:4324263(B8ACJ0);osa:4347022(B8BF68);osa:4349966(B8BJI2);osa:4349774(B8BJ39);osa:4332593(B8AMG2);osa:4326516(A2WYX3);osa:4328012(A2WZU6);osa:4340640(A2YB83);osa:4340643(A2YB91);osa:4340725(A2YBK1);osa:4340909(B8B1A6);osa:4324066(A2WKY8);osa:4326980(A2WPC2)…	1|70	osa:4338912(B8AYU2)	0.125965	0.356901	http://www.kegg.jp/kegg-bin/show_pathway?osa00010+osa:4338912%09green
osa01212	Fatty acid metabolism - Oryza sativa japonica (Japanese rice) (RefSeq)	Metabolism	31|1808	osa:4324516(B8ADA5);osa:4348450(B8BGF9);osa:9270991(B8B7M3);osa:4331150(A2XB19);osa:4346520(A2YYZ3);osa:4332547(B8AM10);osa:4329873(A2X6T4);osa:4349396(B8BI74);osa:4351241(A2ZH49);osa:4346596(B8BDP7);osa:4340986(A2YCR4);osa:4337904(B8AYF2);osa:4339846(A2Y8A0);osa:4327738(A2WYF4);osa:4343598(A2YMM8);osa:4344267(B8B5V0);osa:4340392(A2YAA3);osa:4343906(A2YNP7);osa:4326136(B8ACV4);osa:4335343(B8ADA7)…	1|70	osa:4337178(B8AV82)	0.369669	0.40985	http://www.kegg.jp/kegg-bin/show_pathway?osa01212+osa:4337178%09green
osa03420	Nucleotide excision repair - Oryza sativa japonica (Japanese rice) (RefSeq)	Genetic Information Processing	24|1808	osa:4327706(B8ABU0);osa:4339794(B8AXJ2);osa:4345632(A2YVG1);osa:9267714(B8AWI7);osa:4334389(A2XMT5);osa:4349968(B8BJI4);osa:4339845(A2Y899);osa:4326359(A2WML6);osa:4326441(B8ACS3);osa:4340699(A2YBG8);osa:4327080(B8A6L1);osa:4347014(A2Z142);osa:4331062(A2XAR1);osa:4334354(B8AKX8);osa:4348965(B8BHL4);osa:4338202(A2Y2A8);osa:4351654(A2ZIL4);osa:4336704(B8AT41);osa:4350754(B8BL55);osa:4325130(B8A9R0)…	1|70	osa:9267714(B8AWI7)	0.377384	0.384932	http://www.kegg.jp/kegg-bin/show_pathway?osa03420+osa:9267714%09green
osa00052	Galactose metabolism - Oryza sativa japonica (Japanese rice) (RefSeq)	Metabolism	21|1808	osa:4336515(Q56UM4);osa:4348988(B8BHM9);osa:4326516(A2WYX3);osa:4348582(B8BGR3);osa:4339812(A2Y861);osa:4327301(A2WLL3);osa:4339457(B8AW61);osa:4348138(A2Z556);osa:4348984(B8BHM7);osa:4326547(A2WUX9);osa:4344290(B8B656);osa:4328091(Q9M4X0);osa:4329561(A2X5P7);osa:4347800(A3QQQ3);osa:4341824(B8B1F4);osa:4341967(A2YGP6);osa:4339369(B8B024);osa:4340274(B8B3F3);osa:4347638(B8BDM3);osa:4341833(A2YG59)…	2|70	osa:4336515(Q56UM4);osa:4347638(B8BDM3)	0.149176	0.380398	http://www.kegg.jp/kegg-bin/show_pathway?osa00052+osa:4336515%09Salmon+osa:4347638%09Salmon
osa04144	Endocytosis - Oryza sativa japonica (Japanese rice) (RefSeq)	Cellular Processes	57|1808	osa:4334823(A2XP75);osa:4332215(A2XEE9);osa:4346614(B8BDR1);osa:4331873(A2XDB8);osa:4337555(A2XZG2);osa:4341494(A2YEW4);osa:4328954(A2X377);osa:4348891(A2Z8I6);osa:4334459(A2XN04);osa:4337536(B8AWJ4);osa:4346566(A2YZ57);osa:4334746(B8AN77);osa:4351208(A2ZH15);osa:4327840(A2WVR1);osa:4351205(A2ZH12);osa:4348999(A2Z8X6);osa:4340644(A2YB92);osa:4332427(A2XF58);osa:4351755(A2ZIZ0);osa:4329228(B8AH63)…	3|70	osa:4344788(A2YRR3);osa:4327592(B8AB94);osa:4348493(B8BGJ2)	0.204752	0.401629	http://www.kegg.jp/kegg-bin/show_pathway?osa04144+osa:4344788%09Salmon+osa:4327592%09green+osa:4348493%09green
osa03010	Ribosome - Oryza sativa japonica (Japanese rice) (RefSeq)	Genetic Information Processing	177|1808	osa:4338667(B8AXU6);osa:4331966(A6N1F4;A2XDL4);osa:4330425(A2X8M1);osa:4336397(A2X7C9);osa:9268508(Q3MST7;A2Z2T1);osa:9272292(B8AMM7);osa:4326865(A2Y7H9);osa:107275870(A2YIM5);osa:9266191(B8B9N6);osa:4344523(B8BAG2;B8BAC6);osa:4344524(B8BAG2;B8BAC6);osa:4338938(B8AYR2);osa:4346540(A2YZ23);osa:3131457(P0C487);osa:107278854(P0C496);osa:4347896(A6MZJ4;A2WPB5;A2Z1B6);osa:4347899(A2Z480);osa:4347422(A…	7|70	osa:4345976(A2YWT6);osa:4334131(A2XM21);osa:4327104(B8ABS3);osa:6450151(Q2F998);osa:4332868(A2XGS7);osa:4332348(B8AKQ8);osa:3131430(J7EZD9)	0.159942	0.370775	http://www.kegg.jp/kegg-bin/show_pathway?osa03010+osa:4345976%09Salmon+osa:4334131%09green+osa:4327104%09Salmon+osa:6450151%09Salmon+osa:4332868%09green+osa:4332348%09green+osa:3131430%09Salmon
osa00051	Fructose and mannose metabolism - Oryza sativa japonica (Japanese rice) (RefSeq)	Metabolism	33|1808	osa:4344231(B8B5T6);osa:4325071(A2WXB2);osa:4344545(A2YQR2);osa:4332373(A2XEY5);osa:4338912(B8AYU2);osa:4341496(B8B4J4);osa:4326516(A2WYX3);osa:4340643(A2YB91);osa:4340909(B8B1A6);osa:4348582(B8BGR3);osa:4345338(B8B9Z2);osa:4337906(A2Y0Q8);osa:4349897(A2ZBX1);osa:4326547(A2WUX9);osa:4340050(A2Y914);osa:4332014(J3SMR9);osa:4333926(B8AQP5);osa:4325027(B8A7T3);osa:4332364(A2XEX2);osa:4338737(A6MZG7;…	1|70	osa:4338912(B8AYU2)	0.363543	0.421379	http://www.kegg.jp/kegg-bin/show_pathway?osa00051+osa:4338912%09green
osa00270	Cysteine and methionine metabolism - Oryza sativa japonica (Japanese rice) (RefSeq)	Metabolism	45|1808	osa:4331017(B8AEH4);osa:107276080(A2XYS8);osa:4345657(A2YVI5);osa:4328910(B8AF89);osa:4352871(B8BN58);osa:4334188(B8AK88);osa:4334101(B8AJV7);osa:4352839(A2ZMY2);osa:4337696(B8B5S6);osa:4350455(A2ZDY4);osa:4328012(A2WZU6);osa:4352833(A2ZMX3;B8BN41);osa:4352832(A2ZMX3;B8BN41);osa:4350083(A2ZCP0);osa:4339682(A2Y7R4);osa:4337733(A2Y053);osa:4336595(B8ASX9);osa:4326460(B8ACR9);osa:4323866(A2WLB8);osa…	5|70	osa:4337818(B8AY41);osa:4352832(B8BN41;A2ZMX3);osa:4352839(A2ZMY2);osa:4352833(B8BN41;A2ZMX3);osa:4331707(A2XCT8)	0.0209171	0.266693	http://www.kegg.jp/kegg-bin/show_pathway?osa00270+osa:4337818%09Salmon+osa:4352832%09green+osa:4352832%09Salmon+osa:4352839%09Salmon+osa:4352833%09green+osa:4352833%09Salmon+osa:4331707%09green
osa00520	Amino sugar and nucleotide sugar metabolism - Oryza sativa japonica (Japanese rice) (RefSeq)	Metabolism	56|1808	osa:4326516(A2WYX3);osa:4338660(A2Y473);osa:4327126(A6N070);osa:4333393(A6N1F0);osa:4332373(A2XEY5);osa:4334020(B8AR31);osa:4347311(B8BCM8);osa:4337166(B8AV76);osa:4327172(A2WX14);osa:4346656(D0TZC9);osa:4341977(B8B256);osa:4326594(B8XEC1);osa:4344934(B8BBW2);osa:4332424(B8AL25);osa:4332425(B8AL26);osa:4334169(B8AK72);osa:4350084(A2ZCP2);osa:4343849(B8B8B1);osa:4351401(B8BLU8);osa:4328266(B8AHF2)…	2|70	osa:4347638(B8BDM3);osa:9266709(A2YAX4)	0.277651	0.442507	http://www.kegg.jp/kegg-bin/show_pathway?osa00520+osa:4347638%09Salmon+osa:9266709%09green
osa00460	Cyanoamino acid metabolism - Oryza sativa japonica (Japanese rice) (RefSeq)	Metabolism	12|1808	osa:4338956(B8AYS1);osa:4324773(A2WXH9);osa:4347545(B8BDH8);osa:4334048(B8AJX7);osa:4338560(B8AXF2);osa:4345995(B8BCB0);osa:4336033(A2XU68);osa:4352058(A2YCP9);osa:4334116(B8AJW3);osa:4336145(B8AVF0);osa:4350456(A2ZDY5);osa:4334114(A2XM08)	1|70	osa:4336145(B8AVF0)	0.302386	0.44062	http://www.kegg.jp/kegg-bin/show_pathway?osa00460+osa:4336145%09Salmon
osa00195	Photosynthesis - Oryza sativa japonica (Japanese rice) (RefSeq)	Metabolism	52|1808	osa:4326537(A2WYW0);osa:3131411(J3RPW4);osa:3131410(D0EKM1);osa:3131413(J7EYN7);osa:107279124(J3R7S9);osa:3131415(P0C421);osa:4324479(B8A8L8;A6N109);osa:4343070(A2YKQ6);osa:4338930(B8AYQ7);osa:4332745(B8ANZ3);osa:4332431(A2XF65);osa:4342399(A2YI62);osa:4342370(A2YI21);osa:6450152(A0PJ32);osa:4334300(A2XMI1);osa:4342395(B8B7A9);osa:4339833(A2Y886);osa:4333624(A2XK95);osa:4335799(A2XT95);osa:313141…	2|70	osa:4338930(B8AYQ7);osa:4338931(B8AYQ7);osa:3131409(Q0PMC4;J7EYL8)	0.280021	0.420031	http://www.kegg.jp/kegg-bin/show_pathway?osa00195+osa:4338930%09green+osa:4338931%09green+osa:3131409%09Salmon
osa04016	MAPK signaling pathway - plant - Oryza sativa japonica (Japanese rice) (RefSeq)	Environmental Information Processing	28|1808	osa:4326903(A2WN93;A2WNH1);osa:4330957(A2XAD8);osa:4341956(A2YGN3);osa:4342317(A0N0C1);osa:4342124(A2YH64);osa:4328073(A3REN3);osa:4352460(A2ZLE4);osa:4329630(B8AJD8);osa:4349411(A2ZAB5);osa:4343944(A2YNT8);osa:4349472(A2ZAH5);osa:4338104(A0A0U1XN36);osa:9270643(A2X2L7);osa:4331519(A2XC48);osa:4343275(A6N0M9);osa:4333435(A2XJH5);osa:4337502(A2XZ95);osa:9268455(A2X5S8);osa:4351576(A2ZIC4);osa:4325…	2|70	osa:4325422(A0N0C2);osa:4342317(A0N0C1)	0.204563	0.417309	http://www.kegg.jp/kegg-bin/show_pathway?osa04016+osa:4325422%09Salmon+osa:4342317%09Salmon
osa01210	2-Oxocarboxylic acid metabolism - Oryza sativa japonica (Japanese rice) (RefSeq)	Metabolism	36|1808	osa:4328812(B8AEK0);osa:4330192(A2X7X9);osa:4331017(B8AEH4);osa:4334188(B8AK88);osa:4349745(B8BLZ1);osa:4339677(B8AWV4);osa:4329938(B8AFH3);osa:4350218(B8BJX9);osa:4329858(A2X6Q9);osa:4346012(B8BCC4);osa:4346318(A2YY43);osa:4339583(A2ZA03);osa:4336590(A2XW70);osa:4333458(B8AMJ8);osa:4324176(A2WTC5);osa:4336169(A2XUP0);osa:4350660(A2ZF17);osa:4351460(B8BLZ1);osa:4348524(B8BGM4);osa:4325375(A2WTA6)…	1|70	osa:4330205(A2X7Z3)	0.352092	0.427541	http://www.kegg.jp/kegg-bin/show_pathway?osa01210+osa:4330205%09Salmon
osa00860	Porphyrin and chlorophyll metabolism - Oryza sativa japonica (Japanese rice) (RefSeq)	Metabolism	25|1808	osa:4349044(A2Z928);osa:4330711(A2X9K1);osa:4349004(B8BHP2);osa:4338498(A4GUA1);osa:4341997(A2YGS3);osa:4337415(A2XZ01);osa:4327918(B8ACN2);osa:4334537(B8AMB8);osa:4333259(A2XIK9);osa:4331611(A2XCH9);osa:4325167(A2WNB8);osa:4338537(B8AXD8);osa:4348464(A2Z6H7);osa:4325761(B8A959);osa:4332690(B8ANF1);osa:4331869(B8APQ2);osa:4341462(B8B4C9);osa:4327178(B8AAZ1);osa:4336951(B8AU70);osa:4345926(A2YWL5)…	1|70	osa:4337415(A2XZ01)	0.377904	0.377904	http://www.kegg.jp/kegg-bin/show_pathway?osa00860+osa:4337415%09green
osa00360	Phenylalanine metabolism - Oryza sativa japonica (Japanese rice) (RefSeq)	Metabolism	21|1808	osa:4331017(B8AEH4);osa:4330034(A6MZK0;B8AFQ6;A6N176);osa:4325632(A2WVZ2);osa:4334958(A2XPT5);osa:4335108(B8AVS7);osa:4341252(B8B3J3);osa:4341957(A2YGN4);osa:4329098(B8AFY2);osa:4335335(B8ARK2);osa:4330482(B8AHA9);osa:4328828(B8AEL7);osa:4341718(A2YFS4);osa:4334956(A2XPT4);osa:4338409(A2Y375);osa:4338861(A2Y4W6);osa:4325621(A2WVA6);osa:4328485(A2X1J7);osa:4340240(A2Y9Q8);osa:4324941(A2WXF0)	1|70	osa:4341718(A2YFS4)	0.371642	0.403271	http://www.kegg.jp/kegg-bin/show_pathway?osa00360+osa:4341718%09Salmon
osa00920	Sulfur metabolism - Oryza sativa japonica (Japanese rice) (RefSeq)	Metabolism	15|1808	osa:4339248(A2Y698);osa:4334073(A2XLW5);osa:4324655(A2WUJ7);osa:4350977(A2ZG75);osa:4340142(B8B2R6);osa:4328418(B8AIK5);osa:4343582(B8B7F7);osa:4334932(A2XPN8);osa:4332956(B8AQ99);osa:4352839(A2ZMY2);osa:4327819(B8AA84);osa:4334101(B8AJV7);osa:4341321(B8B3S9);osa:4343348(A2YLQ3);osa:4352143(B8BPH1)	2|70	osa:4352839(A2ZMY2);osa:4352143(B8BPH1)	0.0940933	0.399897	http://www.kegg.jp/kegg-bin/show_pathway?osa00920+osa:4352839%09Salmon+osa:4352143%09green
osa04712	Circadian rhythm - plant - Oryza sativa japonica (Japanese rice) (RefSeq)	Organismal Systems	8|1808	osa:4325329(B8ADL4);osa:4347674(B8BDU3);osa:4343287(B8B6D0);osa:4329738(B8AEA9);osa:4332003(B8AQG5);osa:4350636(A2ZEX7);osa:4332623(A2XFW2);osa:4333930(A2XLG5)	2|70	osa:4332003(B8AQG5);osa:4343287(B8B6D0)	0.03287	0.239481	http://www.kegg.jp/kegg-bin/show_pathway?osa04712+osa:4332003%09green+osa:4343287%09Salmon
osa00340	Histidine metabolism - Oryza sativa japonica (Japanese rice) (RefSeq)	Metabolism	9|1808	osa:4324282(A2WMG4);osa:4331530(B8AME9);osa:4329593(A2X5T7);osa:4324261(A2WNF2);osa:4332296(B8AKB1);osa:4349966(B8BJI2);osa:4347172(A2Z1P2);osa:4330482(B8AHA9);osa:4340725(A2YBK1)	1|70	osa:4329593(A2X5T7)	0.255039	0.448517	http://www.kegg.jp/kegg-bin/show_pathway?osa00340+osa:4329593%09Salmon
osa04145	Phagosome - Oryza sativa japonica (Japanese rice) (RefSeq)	Cellular Processes	31|1808	osa:4345725(B8BB93);osa:4336883(A2XX62);osa:4332083(B8B8G2);osa:4334384(B8AL91);osa:4337563(A2ZIG7);osa:4334309(A2XMI9);osa:4339800(B8AXG9);osa:4327166(A2WTF3);osa:9267167(A2WXW7);osa:4335014(A2XQ09);osa:4328420(A2X1B6);osa:4331207(A2XQ09);osa:9271327(B8AL91);osa:4346811(A2XDW4);osa:4348218(B8BG04);osa:4342826(B8B4R4);osa:4341751(B8B107);osa:4335732(C5ML26;A2XT12);osa:4327180(B8AAZ2);osa:4332270(…	4|70	osa:4334309(A2XMI9);osa:4335732(A2XT12;C5ML26);osa:4328420(A2X1B6)	0.0235897	0.200513	http://www.kegg.jp/kegg-bin/show_pathway?osa04145+osa:4334309%09Salmon+osa:4335732%09Salmon+osa:4335732%09green+osa:4328420%09Salmon
osa00906	Carotenoid biosynthesis - Oryza sativa japonica (Japanese rice) (RefSeq)	Metabolism	11|1808	osa:4342680(B8B894);osa:4330451(A2X8P7;A0A172MA97);osa:4328572(A2X1V6);osa:4334535(A2XN87);osa:4349290(B8BI40);osa:4331854(A2XDA1);osa:4335984(A2XU08);osa:4324196(A2WRR8);osa:4335625(A0PIZ3;Q9FUS5)	3|70	osa:4335625(Q9FUS5;A0PIZ3);osa:4330451(A2X8P7;A0A172MA97)	0.00678244	0.172952	http://www.kegg.jp/kegg-bin/show_pathway?osa00906+osa:4335625%09Salmon+osa:4330451%09Salmon+osa:4330451%09green
osa00030	Pentose phosphate pathway - Oryza sativa japonica (Japanese rice) (RefSeq)	Metabolism	38|1808	osa:4325071(A2WXB2);osa:4344545(A2YQR2);osa:4335430(A2XRR2);osa:4338912(B8AYU2);osa:4341496(B8B4J4);osa:4327239(A6MZF0;B8A8H2);osa:107276220(A2XBF2);osa:4347311(B8BCM8);osa:4335330(A2XR63);osa:4332364(A2XEX2);osa:4340643(A2YB91);osa:4340909(B8B1A6);osa:4344683(A2YRB6);osa:4346232(A2YXS5);osa:4347508(A2Z2W0);osa:4348582(B8BGR3);osa:4327301(A2WLL3);osa:4332659(B8AN00);osa:4325027(B8A7T3);osa:433176…	2|70	osa:4338912(B8AYU2);osa:4327239(B8A8H2;A6MZF0)	0.257449	0.437663	http://www.kegg.jp/kegg-bin/show_pathway?osa00030+osa:4338912%09green+osa:4327239%09green
osa00591	Linoleic acid metabolism - Oryza sativa japonica (Japanese rice) (RefSeq)	Metabolism	5|1808	osa:4338358(B8AWC1);osa:4345993(B8BCA6);osa:4333823(A2XL22);osa:4331824(A2XD68);osa:4345994(A2YWV7)	1|70	osa:4345993(B8BCA6)	0.165645	0.3673	http://www.kegg.jp/kegg-bin/show_pathway?osa00591+osa:4345993%09Salmon
osa00940	Phenylpropanoid biosynthesis - Oryza sativa japonica (Japanese rice) (RefSeq)	Metabolism	49|1808	osa:4338956(B8AYS1);osa:4348690(A2Z7M1);osa:4348242(A2Z5P1);osa:4328832(A2X2T0);osa:4347074(B8BF94);osa:4331649(A2XCM0);osa:4324556(A2WZD9);osa:4324554(A2WZD6);osa:4351300(A2ZAQ9);osa:4347336(B8BCP0);osa:4342251(B8B6S0);osa:4347545(B8BDH8);osa:4330034(A6MZK0;B8AFQ6;A6N176);osa:4341249(B8B3L5);osa:4327001(B8A753);osa:4327002(A2WPA0);osa:4326375(A6N0S4);osa:4349097(A2Z9A1);osa:4328552(Q38G74);osa:4…	6|70	osa:4337482(B8ARU3);osa:4327002(A2WPA0);osa:4332782(B8APG3);osa:4341718(A2YFS4);osa:4336145(B8AVF0);osa:4344277(B8B5W7)	0.00789896	0.134282	http://www.kegg.jp/kegg-bin/show_pathway?osa00940+osa:4337482%09Salmon+osa:4327002%09Salmon+osa:4332782%09Salmon+osa:4341718%09Salmon+osa:4336145%09Salmon+osa:4344277%09Salmon
osa03450	Non-homologous end-joining - Oryza sativa japonica (Japanese rice) (RefSeq)	Genetic Information Processing	3|1808	osa:4340604(B8B4F7);osa:4339464(B8AW67);osa:4329409(B8AIA2)	1|70	osa:4329409(B8AIA2)	0.107447	0.391414	http://www.kegg.jp/kegg-bin/show_pathway?osa03450+osa:4329409%09Salmon
osa01200	Carbon metabolism - Oryza sativa japonica (Japanese rice) (RefSeq)	Metabolism	183|1808	osa:4336245(B8AVV2);osa:4334048(B8AJX7);osa:4346159(B8B945);osa:4324263(B8ACJ0);osa:4347022(B8BF68);osa:107276220(A2XBF2);osa:4347311(B8BCM8);osa:4340640(A2YB83);osa:4344683(A2YRB6);osa:4326980(A2WPC2);osa:4346547(B8BDH4);osa:4352803(B8BN11);osa:4333564(B8ANM1);osa:4337862(B8AYG2);osa:4328446(B8AII9);osa:4333926(B8AQP5);osa:4324717(B8A8R6);osa:4343710(B8B7R8);osa:4325027(B8A7T3);osa:4329892(B8AF0…	3|70	osa:4338912(B8AYU2);osa:4352839(A2ZMY2);osa:4327239(B8A8H2;A6MZF0)	0.0426907	0.272153	http://www.kegg.jp/kegg-bin/show_pathway?osa01200+osa:4338912%09green+osa:4352839%09Salmon+osa:4327239%09green
osa03440	Homologous recombination - Oryza sativa japonica (Japanese rice) (RefSeq)	Genetic Information Processing	10|1808	osa:4349968(B8BJI4);osa:4338202(A2Y2A8);osa:4327706(B8ABU0);osa:4340143(B8B2R7);osa:4339845(A2Y899);osa:4329409(B8AIA2);osa:9267714(B8AWI7);osa:4325130(B8A9R0);osa:4327080(B8A6L1);osa:4326359(A2WML6)	2|70	osa:9267714(B8AWI7);osa:4329409(B8AIA2)	0.0489097	0.277155	http://www.kegg.jp/kegg-bin/show_pathway?osa03440+osa:9267714%09green+osa:4329409%09Salmon

## Sheet: Gene Ontology & KEGG
source	term_name	term_id	adjusted_p_value	negative_log10_of_adjusted_p_value	term_size	query_size	intersection_size	effective_domain_size	intersections
GO:BP	regulation of biological process	GO:0050789	9.89e-06	5.0047	4076	13	13	15713	Q2R2W1,Q689G6,Q9FXQ3,Q5JLS2,Q6ZKN0,Q0JHF1,Q10NE1,Q0IUZ3,Q64MA1,Q9AWL7,Q657D6,Q689G9,Q0D3B6
GO:BP	biological regulation	GO:0065007	7.31e-05	4.13597	4753	13	13	15713	Q2R2W1,Q689G6,Q9FXQ3,Q5JLS2,Q6ZKN0,Q0JHF1,Q10NE1,Q0IUZ3,Q64MA1,Q9AWL7,Q657D6,Q689G9,Q0D3B6
GO:CC	nucleus	GO:0005634	2.63e-05	4.5798	3998	13	12	16475	Q2R2W1,Q689G6,Q9FXQ3,Q6ZKN0,Q0JHF1,Q0IUZ3,Q64MA1,Q9AWL7,Q657D6,Q689G9,A0A0N7KPA9,Q0D3B6
GO:BP	regulation of cellular process	GO:0050794	0.00258447	2.58763	3720	13	11	15713	Q2R2W1,Q689G6,Q9FXQ3,Q5JLS2,Q6ZKN0,Q0JHF1,Q10NE1,Q0IUZ3,Q64MA1,Q689G9,Q0D3B6
GO:BP	response to stimulus	GO:0050896	0.00559007	2.25258	3086	13	10	15713	Q2R2W1,Q689G6,Q9FXQ3,Q5JLS2,Q0JHF1,Q10NE1,Q9AWL7,Q657D6,Q689G9,Q0D3B6
GO:BP	response to abiotic stimulus	GO:0009628	0.000166597	3.77833	686	13	7	15713	Q2R2W1,Q9FXQ3,Q0JHF1,Q10NE1,Q9AWL7,Q657D6,Q0D3B6
GO:BP	signal transduction	GO:0007165	0.00675884	2.17013	1192	13	7	15713	Q689G6,Q9FXQ3,Q5JLS2,Q0JHF1,Q10NE1,Q689G9,Q0D3B6
GO:BP	signaling	GO:0023052	0.00714148	2.14621	1202	13	7	15713	Q689G6,Q9FXQ3,Q5JLS2,Q0JHF1,Q10NE1,Q689G9,Q0D3B6
GO:BP	cell communication	GO:0007154	0.0155973	1.80695	1354	13	7	15713	Q689G6,Q9FXQ3,Q5JLS2,Q0JHF1,Q10NE1,Q689G9,Q0D3B6
KEGG	Circadian rhythm - plant	KEGG:04712	4.82e-12	11.3168	30	10	7	3375	Q2R2W1,Q689G6,Q9AWL7,Q657D6,Q689G9,A0A0N7KPA9,Q0D3B6
GO:BP	regulation of response to stimulus	GO:0048583	2.66e-05	4.57441	295	13	6	15713	Q9FXQ3,Q0JHF1,Q10NE1,Q9AWL7,Q657D6,Q0D3B6
GO:MF	DNA-binding transcription factor activity	GO:0003700	0.0111367	1.95325	790	12	5	18121	Q6ZKN0,Q0JHF1,Q0IUZ3,Q64MA1,Q689G9
GO:MF	transcription regulator activity	GO:0140110	0.019268	1.71516	887	12	5	18121	Q6ZKN0,Q0JHF1,Q0IUZ3,Q64MA1,Q689G9
GO:BP	rhythmic process	GO:0048511	2.5e-08	7.60186	36	13	5	15713	Q2R2W1,Q689G6,Q9AWL7,Q689G9,Q0D3B6
GO:BP	regulation of reproductive process	GO:2000241	0.000645222	3.19029	110	13	4	15713	Q2R2W1,Q9AWL7,Q657D6,Q0D3B6
GO:BP	regulation of post-embryonic development	GO:0048580	0.00100859	2.99628	123	13	4	15713	Q2R2W1,Q9AWL7,Q657D6,Q0D3B6
GO:BP	regulation of multicellular organismal development	GO:2000026	0.00309123	2.50987	163	13	4	15713	Q2R2W1,Q9AWL7,Q657D6,Q0D3B6
GO:BP	regulation of multicellular organismal process	GO:0051239	0.00382421	2.41746	172	13	4	15713	Q2R2W1,Q9AWL7,Q657D6,Q0D3B6
GO:BP	flower development	GO:0009908	0.00680007	2.16749	199	13	4	15713	Q2R2W1,Q9AWL7,Q657D6,Q0D3B6
GO:BP	reproductive shoot system development	GO:0090567	0.00779142	2.10838	206	13	4	15713	Q2R2W1,Q9AWL7,Q657D6,Q0D3B6
GO:BP	regulation of developmental process	GO:0050793	0.0104538	1.98073	222	13	4	15713	Q2R2W1,Q9AWL7,Q657D6,Q0D3B6
GO:BP	response to light stimulus	GO:0009416	0.0231355	1.63572	272	13	4	15713	Q2R2W1,Q9AWL7,Q657D6,Q0D3B6
GO:BP	response to radiation	GO:0009314	0.0292919	1.53325	289	13	4	15713	Q2R2W1,Q9AWL7,Q657D6,Q0D3B6
GO:BP	shoot system development	GO:0048367	0.0351991	1.45347	303	13	4	15713	Q2R2W1,Q9AWL7,Q657D6,Q0D3B6
GO:BP	regulation of photoperiodism, flowering	GO:2000028	0.000738817	3.13146	30	13	3	15713	Q9AWL7,Q657D6,Q0D3B6
GO:BP	circadian rhythm	GO:0007623	0.000901732	3.04492	32	13	3	15713	Q2R2W1,Q9AWL7,Q689G9
GO:BP	photoperiodism, flowering	GO:0048573	0.00178934	2.74731	40	13	3	15713	Q9AWL7,Q657D6,Q0D3B6
GO:BP	photoperiodism	GO:0009648	0.00207712	2.68254	42	13	3	15713	Q9AWL7,Q657D6,Q0D3B6
GO:BP	vegetative to reproductive phase transition of meristem	GO:0010228	0.00745959	2.12728	64	13	3	15713	Q9AWL7,Q657D6,Q0D3B6
GO:BP	phosphorelay signal transduction system	GO:0000160	0.00818512	2.08698	66	13	3	15713	Q689G6,Q689G9,Q0D3B6
GO:BP	abscisic acid-activated signaling pathway	GO:0009738	0.0357913	1.44622	108	13	3	15713	Q9FXQ3,Q0JHF1,Q10NE1
GO:BP	positive regulation of response to stimulus	GO:0048584	0.0367866	1.43431	109	13	3	15713	Q9FXQ3,Q0JHF1,Q10NE1
GO:BP	cellular response to alcohol	GO:0097306	0.0377999	1.42251	110	13	3	15713	Q9FXQ3,Q0JHF1,Q10NE1
GO:BP	cellular response to abscisic acid stimulus	GO:0071215	0.0377999	1.42251	110	13	3	15713	Q9FXQ3,Q0JHF1,Q10NE1
GO:BP	response to water deprivation	GO:0009414	0.039881	1.39923	112	13	3	15713	Q9FXQ3,Q0JHF1,Q10NE1
GO:BP	response to water	GO:0009415	0.043141	1.36511	115	13	3	15713	Q9FXQ3,Q0JHF1,Q10NE1
GO:BP	positive regulation of response to alcohol	GO:1901421	0.00394188	2.4043	6	13	2	15713	Q0JHF1,Q10NE1
GO:BP	positive regulation of abscisic acid-activated signaling pathway	GO:0009789	0.00394188	2.4043	6	13	2	15713	Q0JHF1,Q10NE1
GO:BP	positive regulation of cellular response to alcohol	GO:1905959	0.00394188	2.4043	6	13	2	15713	Q0JHF1,Q10NE1
GO:BP	positive regulation of response to salt stress	GO:1901002	0.0355566	1.44908	17	13	2	15713	Q9FXQ3,Q0JHF1

## Sheet: PPI Network Analysis
Protein ID	Degree	Gene Name	Full name
Q5Z5B9	9	OsJ_22733	Os06g0728700 protein; Putative MYB transcription factor; cDNA clone:002-130-E11, full insert sequence
Q851Y5	14	OsJ_13392	Putative flowering-time related protein (FRI-like); cDNA, clone: J075091A15, full insert sequence ; Belongs to the Frigida family.
Q6ZHD2	11	OsJ_07960	Os02g0685200 protein; Putative late elongated hypocoty
Q10CQ8	14	PHYC	Phytochrome C; Regulatory photoreceptor which exists in two forms that are reversibly interconvertible by light: the Pr form that absorbs maximally in the red region of the spectrum and the Pfr form that absorbs maximally in the far-red region. Photoconversion of Pr to Pfr induces an array of morphogenic responses, whereas reconversion of Pfr to Pr cancels the induction of those responses. Pfr co…
Q10KE5	10	OS03T0387900-01	Expressed protein; Os03g0387900 protein; cDNA clone:J023102F06, full insert sequence
Q6YXC2	18	OS02T0573200-01	Cryptochrome 1a; Os02g0573200 protein
A0A0P0V473	19	OS01T0566050-00
Q9SNQ6	19	HD17	Hd17 protein; Putative early flowering 3; Involved in the regulation of flowering time under short day (SD) and long day (LD) conditions. Functions as floral promoter by negatively regulating GHD7, a repressor of the photoperiodic control of flowering. Acts as floral activator in the LD photoperiodic pathway. Involved in blue light-induced activation of EHD1 expression to promote flowering under …
Q10MG9	12	PHYB	Phytochrome B; Regulatory photoreceptor which exists in two forms that are reversibly interconvertible by light: the Pr form that absorbs maximally in the red region of the spectrum and the Pfr form that absorbs maximally in the far-red region. Photoconversion of Pr to Pfr induces an array of morphogenic responses, whereas reconversion of Pfr to Pr cancels the induction of those responses. Pfr co…
A0A0P0WAS3	19	OS04T0452100-01
A0A0N7KNQ0	14	OS07T0571100-01	Os07g0571100 protein
Q0JHT1	15	OsJ_04055	Os01g0844900 protein; Uncharacterized protein
Q10N34	22	PRR73	Two-component response regulator-like PRR73; Controls photoperiodic flowering response. Seems to be one of the component of the circadian clock. Expression of several members of the ARR-like family is controlled by circadian rhythm. The particular coordinated sequential expression of PRR73, PRR37, PRR95, PRR59 and PPR1 result to circadian waves that may be at the basis of the endogenous circadian…
Q94DH3	15	PCL1	Protein PHYTOCLOCK 1 homolog; Transcription factor that is essential for the generation of the circadian clock oscillation. Binds to specific sites on CCA1 promoter leading to CCA1 activation (By similarity).
Q852P4	19	OsCRY2	cDNA clone:J013042O16, full insert sequence; Putative cryptochrome 2
Q6ZHH4	20	PPS	Putative COP1, constitutive photomorphogenesis 1
Q67UX0	21	OS02T0150800-01	Putative adagio-like protein 2; Component of an E3 ubiquitin ligase complex that plays a central role in blue light-dependent circadian cycles. Acts as a blue light photoreceptor, due to the presence of FMN, that mediates light-regulated protein degradation of critical clock components by targeting them to the proteasome complex (By similarity); Belongs to the ADAGIO family.
Q10DU0	18	PHYA	Phytochrome A; Regulatory photoreceptor which exists in two forms that are reversibly interconvertible by light: the Pr form that absorbs maximally in the red region of the spectrum and the Pfr form that absorbs maximally in the far-red region. Photoconversion of Pr to Pfr induces an array of morphogenic responses, whereas reconversion of Pfr to Pr cancels the induction of those responses. Pfr co…
Q5Z8K3	21	OsJ_22473	Adagio-like protein 1; Component of an E3 ubiquitin ligase complex that plays a central role in blue light-dependent circadian cycles. Acts as a blue light photoreceptor, due to the presence of FMN, that mediates light-regulated protein degradation of critical clock components by targeting them to the proteasome complex (By similarity); Belongs to the ADAGIO family.
Q0J7W9	24	OsJ_26106	Os08g0157600 protein
Q689G6	22	PRR95	Two-component response regulator-like PRR95; Controls photoperiodic flowering response. Seems to be one of the component of the circadian clock. Expression of several members of the ARR-like family is controlled by circadian rhythm. The particular coordinated sequential expression of PRR73, PRR37, PRR95, PRR59 and PPR1 result to circadian waves that may be at the basis of the endogenous circadian…
Q0D3B6	23	HD2	Two-component response regulator-like PRR37; Probable transcription factor involved in the regulation of flowering time under long day (LD) conditions. Functions as repressor of flowering. Controls flowering time by negatively regulating the expression of HD3A. Acts downstream of the phytochrome B to repress the expression of EHD1, an activator of the flowering promoter genes HD3A and RFT1. Contr…
Q0IUZ3	0	OS11T0126900-01	Os11g0126900 protein
Q0JHF1	0	ABF1	Abscisic acid responsive elements-binding factor 1; Transcription activator that binds to the ABA-responsive elements (ABREs) in vitro. Involved in abiotic stress responses and abscisic acid (ABA) signaling. Involved in the signaling pathway that induces growth inhibition in response to D-allose.
Q689G9	23	PRR1	Two-component response regulator-like PRR1; Controls photoperiodic flowering response. Seems to be one of the component of the circadian clock. Expression of several members of the ARR-like family is controlled by circadian rhythm. The particular coordinated sequential expression of PRR73, PRR37, PRR95, PRR59 and PPR1 result to circadian waves that may be at the basis of the endogenous circadian …
Q657D6	21	ELF3-2	Nematode responsive protein-like; Os01g0566100 protein; Involved in the regulation of flowering time.
Q9AWL7	25	GI	Protein GIGANTEA; Involved in regulation of circadian rhythm, and in the control of the photoperiodic flowering. Acts as suppressor of flowering under short-day (SD) and long-day (LD) conditions. Activates Hd1/CONSTANS gene; Belongs to the GIGANTEA family.
Q10NE1	0	OsJ_10309	Zinc finger family protein, putative, expressed
Q2R2W1	24	OS11T0547000-01	Adagio-like protein 3; Component of an E3 ubiquitin ligase complex that plays a central role in blue light-dependent circadian cycles. Acts as a blue light photoreceptor, due to the presence of FMN, that mediates light-regulated protein degradation of critical clock components by targeting them to the proteasome complex. The SCF(ADO3) E3 ubiquitin ligase complex is involved in the regulation of c…
Q64MA1	0	ERF24	Dehydration-responsive element-binding protein 1A; Transcriptional activator that binds specifically to the DNA sequence 5'-[AG]CCGAC-3'. Binding to the C-repeat/DRE element mediates high salinity- and dehydration-inducible transcription. Confers resistance to high salt, cold and drought stress.
Q5JLS2	0	CIPK12	CBL-interacting protein kinase 12; Involved in drought stress tolerance. CIPK serine- threonine protein kinases interact with CBL proteins. Binding of a CBL protein to the regulatory NAF domain of CIPK protein lead to the activation of the kinase in a calcium-dependent manner.
Q6ZKN0	0	WRKY30	cDNA clone:J013025I24, full insert sequence; Os08g0499300 protein; Putative WRKY DNA-binding protein; Transcription factor WRKY30; WRKY transcription factor 30; WRKY30; cDNA clone:J013025I24, full insert sequence
Q5VQI5	0	OsJ_00500	cDNA clone:001-026-A11, full insert sequence; Os01g0165100 protein; Putative uncharacterized protein P0701D05.8; Uncharacterized protein; cDNA clone:001-026-A11, full insert sequence
Q9FXQ3	0	CPK13	cDNA clone:006-204-D08, full insert sequence; May play a role in signal transduction pathways that involve calcium as a second messenger (By similarity). May function in signal transduction pathways that positively regulate responses to cold, salt and drought stresses.

## Sheet: T-DNA-Free
Accession	Description	Score	Coverage	# Proteins	# Unique Peptides	# Peptides	# PSMs	WT	GXU16-1-1	GXU16-2-1	GXU16-3-1	GXU16-4-1	GXU16-5-1	GXU16-6-1	GXU16-7-1	GXU16-8-1	GXU16-9-1	GXU16-10-1	GXU16-11-1	GXU16-12-1	GXU16-13-1	GXU16-14-1	GXU16-15-1	# AAs	MW [kDa]	calc. pI
Q99ZW2	CRISPR-associated endonuclease Cas9/Csn1 OS=Streptococcus pyogenes serotype M1 OX=301447 GN=cas9 PE=1 SV=1 - [CAS9_STRP1]	73.2315	3.65	1	2	5	5	NIL	NIL	NIL	NIL	1.43976	NIL	0.330161	NIL	NIL	NIL	NIL	NIL	0.932451	1.02157	NIL	0.531255	1368	158.343	8.96826
G0FGT3	Hygromycin-B-phosphotransferase protein	65.24	3.56	1	1	4	5	NIL	NIL	NIL	NIL	1.63215	NIL	0.127521	NIL	NIL	NIL	0.542	NIL	0.724224	0.291	NIL	0.835544	341	38.033	4.82
Accession：The protein accession ID in uniport database
Description：The full name of the protein
Score：The sum of -log(PEP) in all PSMs
Coverage [%]：The coverage of the protein
Protein：The number of protein groups the protein constituting, generally is 1
Unique Peptides：The number of unique peptides in protein group
Peptides：The number of peptides identified
PSMs：The number of PSMs matched the protein
Abundance Ratio：The ratio of the abundances of each protein in different channel, as same as the normalized abundances ratio of each protein
Aas：The number of amino acids
MW [kDa]: The molecular weight of the protein
calc. pI: The PI of the protein
